# Supplementary material for: Time-resolved RNA-seq analysis to unravel the in vivo competence induction by Streptococcus pneumoniae during pneumonia-derived sepsis
Source: Microbiol Spectr. 2024 Feb 2;12(3):e03050-23. doi: 10.1128/spectrum.03050-23 (PMC10913500; doi:10.1128/spectrum.03050-23)
Supplement: File S2 — Pneumococcal gene expression during pnuemonia-derived sepsis. [file spectrum.03050-23-s0002.xls]

## Sheet: res0hr12
	baseMean	log2FoldChange	lfcSE	stat	pvalue	padj
SPD_RS08045	133.64	5.42289	0.480336	10.373	3.28916e-25	2.86157e-23
SPD_RS08050	90.4422	5.17365	0.494198	9.68805	3.3893e-22	2.16237e-20
SPD_RS08060	127.951	5.00195	0.487864	9.93721	2.86733e-23	2.19523e-21
SPD_RS10405	94.284	4.40274	0.402093	10.7212	8.09673e-27	7.37959e-25
SPD_RS00610	41.6326	4.33199	0.488578	7.6725	1.68671e-14	6.33011e-13
SPD_RS00615	195.629	4.32426	0.470059	9.17521	4.50692e-20	2.39618e-18
SPD_RS08055	113.468	4.2942	0.454713	9.30091	1.39252e-20	7.83908e-19
SPD_RS00620	62.3343	4.25831	0.412964	9.90376	4.00917e-23	2.95136e-21
SPD_RS00605	325.598	4.22844	0.388749	10.8611	1.76637e-27	1.77938e-25
SPD_RS08465	30.8525	3.88097	0.348306	10.8138	2.96004e-27	2.83276e-25
SPD_RS08040	31.0335	3.76246	0.519681	6.77677	1.2289e-11	3.05469e-10
SPD_RS08470	40.1282	3.71279	0.316685	11.4951	1.3961e-30	1.90866e-28
SPD_RS00600	43.2464	3.60673	0.443884	7.80973	5.73093e-15	2.1938e-13
SPD_RS00320	78.2825	3.57048	0.314953	11.2586	2.10062e-29	2.51287e-27
SPD_RS08480	92.23	3.55439	0.256455	13.7714	3.78541e-43	1.03504e-40
SPD_RS10430	18.0479	3.27931	0.492663	6.4709	9.74241e-11	2.11897e-09
SPD_RS08810	78.7676	3.21318	0.514574	6.05445	1.40899e-09	2.61825e-08
SPD_RS10420	8.27676	3.17244	0.535493	5.61072	2.01492e-08	3.18724e-07
SPD_RS08475	6.06825	3.10516	0.579598	4.98487	6.2002e-07	7.70596e-06
SPD_RS08485	44.8235	3.06799	0.345425	8.82199	1.12444e-18	5.24923e-17
SPD_RS09860	14.6048	3.01673	0.634156	4.37259	1.2278e-05	0.000112982
SPD_RS00430	127.403	3.01496	0.474484	6.35692	2.05835e-10	4.37742e-09
SPD_RS03090	6.76508	2.91022	0.587042	4.66099	3.14694e-06	3.29139e-05
SPD_RS10765	4.3983	2.78646	0.617549	4.17932	2.92388e-05	0.000243317
SPD_RS09880	5.42967	2.65295	0.694361	3.78897	0.000151271	0.00100532
SPD_RS05575	641.687	2.63339	0.383769	6.84672	7.55617e-12	1.94169e-10
SPD_RS09110	14.6424	2.55908	0.590794	4.25092	2.12898e-05	0.000183552
SPD_RS10435	5.65477	2.51517	0.565806	4.25901	2.05332e-05	0.00017783
SPD_RS03085	6.69676	2.51288	0.549805	4.41268	1.02101e-05	9.62667e-05
SPD_RS03095	19.5624	2.46555	0.444894	5.49485	3.91045e-08	5.98769e-07
SPD_RS09865	11.8475	2.44664	0.658827	3.57631	0.000348483	0.00211075
SPD_RS08805	40.5046	2.43941	0.411928	5.73857	9.54806e-09	1.58913e-07
SPD_RS02925	77.7143	2.38287	0.299432	7.89788	2.83696e-15	1.10815e-13
SPD_RS08800	37.8056	2.35398	0.418262	5.48475	4.14051e-08	6.28963e-07
SPD_RS00355	11.6423	2.3467	0.532643	4.35372	1.33849e-05	0.000121415
SPD_RS05990	12.5214	2.34317	0.521993	4.36592	1.26588e-05	0.000115928
SPD_RS09890	11.0075	2.3076	0.584417	3.85009	0.000118075	0.000812935
SPD_RS00675	18.1604	2.28808	0.465215	4.83875	1.30661e-06	1.51567e-05
SPD_RS04575	31.5647	2.26451	0.363185	6.18703	6.13088e-10	1.1853e-08
SPD_RS00740	11.2298	2.2384	0.684499	3.25562	0.00113147	0.00596591
SPD_RS11035	1.80957	2.21552	0.70693	2.95447	0.00313212	0.0139741
SPD_RS02385	33.1263	2.19223	0.347832	6.29927	2.99045e-10	6.08906e-09
SPD_RS10640	6.00754	2.19119	0.598387	3.60302	0.000314546	0.00192345
SPD_RS04455	1.39124	2.17021	0.755915	2.88756	0.00388239	0.0166612
SPD_RS04785	217.664	2.16723	0.313875	6.90022	5.19204e-12	1.41217e-10
SPD_RS04795	2.43276	2.14967	0.735697	2.79044	0.00526357	0.0214816
SPD_RS00735	6.73506	2.14016	0.623536	3.3076	0.000940998	0.00507965
SPD_RS09875	4.92164	2.1374	0.726349	2.92835	0.00340767	0.015063
SPD_RS01840	2.84657	2.1353	0.679567	3.03238	0.00242631	0.0112448
SPD_RS09870	4.45579	2.12397	0.748219	3.06394	0.00218442	0.0104786
SPD_RS00295	2.98021	2.09342	0.713988	2.83003	0.00465439	0.0194934
SPD_RS04570	96.7249	2.0872	0.329203	6.33241	2.4136e-10	5.07652e-09
SPD_RS06350	217.18	2.08037	0.301511	6.89697	5.31223e-12	1.41217e-10
SPD_RS00360	5.88004	2.06698	0.527529	3.86924	0.000109177	0.000765435
SPD_RS06760	9.16332	2.04202	0.558687	3.63301	0.000280137	0.00173522
SPD_RS09885	2.18842	2.03951	0.7648	2.79043	0.00526377	0.0214816
SPD_RS00475	7.70731	2.03915	0.698361	2.89689	0.00376882	0.0163572
SPD_RS06345	185.012	2.00141	0.35116	5.6975	1.2158e-08	1.9555e-07
SPD_RS00655	11.8798	1.99767	0.497764	3.97285	7.10174e-05	0.000530966
SPD_RS07545	1.05053	1.99276	0.777357	2.65307	0.00797632	0.0305334
SPD_RS10900	2.53404	1.98986	0.73332	2.66133	0.00778318	0.0299137
SPD_RS05060	1.52025	1.98313	0.757693	2.60015	0.00931834	0.0346316
SPD_RS10005	12.4299	1.93808	0.462515	4.14764	3.35913e-05	0.00027476
SPD_RS09895	9.77466	1.92735	0.632961	3.03624	0.00239551	0.0112317
SPD_RS09935	3.77045	1.91211	0.660611	2.80149	0.00508672	0.0209376
SPD_RS03210	26.4944	1.91019	0.304979	6.2347	4.52656e-10	8.93179e-09
SPD_RS10425	1.96574	1.90839	0.685761	2.69308	0.0070795	0.0277667
SPD_RS02645	7.79303	1.89628	0.462836	4.08226	4.46001e-05	0.000348427
SPD_RS10645	15.4357	1.89197	0.456091	4.11506	3.87083e-05	0.000311293
SPD_RS04560	101.132	1.89172	0.337799	5.59504	2.20573e-08	3.46046e-07
SPD_RS10760	2.35122	1.87753	0.759532	2.57944	0.00989609	0.0365557
SPD_RS08795	26.5982	1.87307	0.474855	3.83114	0.000127551	0.000862662
SPD_RS06770	16.8243	1.87178	0.579403	3.22188	0.00127351	0.00664166
SPD_RS07275	85.3177	1.84601	0.304598	6.04955	1.45249e-09	2.64767e-08
SPD_RS00485	15.7633	1.8346	0.552165	3.30555	0.000947916	0.00509638
SPD_RS09075	11.4882	1.82857	0.430485	4.2394	2.24121e-05	0.000191546
SPD_RS00935	4.24755	1.8279	0.675496	2.66282	0.00774883	0.0298416
SPD_RS03010	673.544	1.82356	0.205525	8.8726	7.14548e-19	3.41911e-17
SPD_RS10445	7.0146	1.82126	0.48141	3.7624	0.000168292	0.00110691
SPD_RS06765	8.71644	1.81708	0.526522	3.40823	0.000653869	0.00369176
SPD_RS04565	42.094	1.8124	0.340583	5.31097	1.09044e-07	1.52343e-06
SPD_RS00495	2.77764	1.80421	0.642181	2.73773	0.00618652	0.0248239
SPD_RS06750	17.1094	1.80079	0.53833	3.34427	0.000824997	0.00452448
SPD_RS03640	58.4451	1.79005	0.366751	4.87564	1.08458e-06	1.28937e-05
SPD_RS10730	7.48283	1.78728	0.561412	3.17829	0.00148146	0.00756137
SPD_RS10800	221.619	1.77723	0.19284	9.21041	3.24894e-20	1.77671e-18
SPD_RS00255	88.9539	1.77454	0.334613	5.30202	1.14527e-07	1.57701e-06
SPD_RS00335	3.74657	1.77386	0.709074	2.51091	0.0120422	0.0430014
SPD_RS03105	21.654	1.76769	0.402748	4.38764	1.14589e-05	0.000105953
SPD_RS01825	36.6331	1.75704	0.278626	6.31521	2.69786e-10	5.61273e-09
SPD_RS11055	2.32519	1.74729	0.692754	2.43888	0.014733	0.0495587
SPD_RS07280	197.148	1.71926	0.213154	8.0624	7.48137e-16	3.04667e-14
SPD_RS00265	35.107	1.71139	0.357136	4.78079	1.74606e-06	1.96585e-05
SPD_RS02725	59.6671	1.7069	0.25597	6.65794	2.777e-11	6.40383e-10
SPD_RS02950	265.418	1.70508	0.242109	7.04	1.92245e-12	5.41113e-11
SPD_RS03280	6.22068	1.70238	0.513567	3.30725	0.000942151	0.00507965
SPD_RS05720	10.9945	1.6988	0.4606	3.64593	0.000266428	0.00166106
SPD_RS00650	23.6947	1.69653	0.340461	4.97139	6.64754e-07	8.20864e-06
SPD_RS00445	227.606	1.68715	0.23152	7.28413	3.23746e-13	9.83572e-12
SPD_RS00965	29.1809	1.686	0.307357	5.46983	4.50466e-08	6.68366e-07
SPD_RS02555	9.86713	1.6768	0.619981	2.63402	0.00843802	0.0321081
SPD_RS00350	5.50772	1.6726	0.671818	2.48124	0.0130927	0.0454798
SPD_RS03110	39.9514	1.66179	0.301986	5.50047	3.78774e-08	5.84656e-07
SPD_RS00275	25.6872	1.64037	0.426387	3.85587	0.00011532	0.000796831
SPD_RS04945	16.0014	1.62148	0.404474	4.00153	6.29348e-05	0.000485714
SPD_RS10805	312.276	1.61757	0.180635	8.95154	3.50573e-19	1.7205e-17
SPD_RS01075	72.2716	1.61674	0.370481	4.35719	1.31742e-05	0.000120073
SPD_RS03635	87.5105	1.59395	0.331345	4.8072	1.5306e-06	1.75423e-05
SPD_RS00280	86.4253	1.58347	0.344723	4.58965	4.43992e-06	4.4963e-05
SPD_RS00270	17.9362	1.57118	0.438347	3.56633	0.000362009	0.00218576
SPD_RS00330	7.83887	1.55957	0.536031	2.91905	0.00351101	0.015413
SPD_RS01495	184.016	1.5588	0.163425	9.53174	1.54672e-21	9.25134e-20
SPD_RS09685	7.94993	1.55571	0.493827	3.11317	0.00185087	0.00910686
SPD_RS09530	4.90345	1.54531	0.608841	2.48151	0.0130829	0.0454798
SPD_RS04790	4.40277	1.52922	0.588399	2.61126	0.00902103	0.0337544
SPD_RS05365	7.51879	1.51565	0.443899	3.41677	0.000633692	0.00359907
SPD_RS10860	5.15436	1.50475	0.599998	2.46818	0.0135801	0.0464978
SPD_RS08065	17.0124	-1.50697	0.357877	-4.08557	4.3969e-05	0.000344904
SPD_RS04175	6.51529	-1.51919	0.524569	-2.67709	0.00742649	0.0287739
SPD_RS07945	23.2813	-1.52191	0.462639	-3.21088	0.00132328	0.00680851
SPD_RS02430	15.8901	-1.53051	0.385498	-3.83777	0.000124157	0.00084482
SPD_RS00705	8.05644	-1.54318	0.528533	-2.74597	0.00603314	0.0243104
SPD_RS04840	75.8587	-1.56387	0.25296	-6.1387	8.3198e-10	1.59241e-08
SPD_RS06680	14.9282	-1.57491	0.398592	-3.80684	0.000140755	0.000945282
SPD_RS01000	29.294	-1.58634	0.269395	-5.76908	7.97031e-09	1.33817e-07
SPD_RS08315	51.8223	-1.58658	0.253161	-6.20091	5.61363e-10	1.09638e-08
SPD_RS03520	15.9798	-1.59032	0.406467	-3.79237	0.000149215	0.000998593
SPD_RS10250	34.601	-1.59303	0.3628	-4.32858	1.50071e-05	0.000133598
SPD_RS07500	35.7621	-1.59968	0.293702	-5.36169	8.24452e-08	1.18647e-06
SPD_RS04890	118.305	-1.63015	0.214891	-7.55334	4.2422e-14	1.53199e-12
SPD_RS04030	56.5617	-1.64027	0.241016	-6.74044	1.57912e-11	3.82587e-10
SPD_RS08025	79.5049	-1.6503	0.19187	-8.53481	1.40386e-17	6.24882e-16
SPD_RS07200	8.47411	-1.65731	0.471865	-3.26166	0.00110762	0.00586621
SPD_RS09175	143.512	-1.65792	0.151639	-10.8877	1.31931e-27	1.48539e-25
SPD_RS10475	20.9508	-1.65825	0.45903	-3.54782	0.000388439	0.00231611
SPD_RS02465	71.8318	-1.67412	0.232505	-7.13964	9.35758e-13	2.75545e-11
SPD_RS04555	36.7698	-1.67899	0.338507	-4.88856	1.01575e-06	1.2151e-05
SPD_RS08570	4.46277	-1.68848	0.586278	-2.48209	0.0130614	0.0454798
SPD_RS09550	8.8363	-1.7022	0.517717	-3.08479	0.00203698	0.00994586
SPD_RS00575	9.14986	-1.70712	0.437001	-3.65284	0.000259354	0.00162224
SPD_RS02745	15.1995	-1.74443	0.42596	-3.92385	8.7144e-05	0.000636617
SPD_RS04895	64.5641	-1.74992	0.269611	-6.43487	1.23583e-10	2.65772e-09
SPD_RS08580	4.82017	-1.75101	0.621181	-2.47062	0.013488	0.046408
SPD_RS09905	17.2405	-1.76873	0.462798	-3.703	0.000213064	0.00137308
SPD_RS07310	51.5989	-1.78001	0.325726	-5.40574	6.45399e-08	9.41733e-07
SPD_RS08530	11.8976	-1.7854	0.518505	-3.21615	0.00129925	0.00674006
SPD_RS08075	2.60703	-1.80626	0.681673	-2.68532	0.00724598	0.028246
SPD_RS08020	8.49373	-1.828	0.540592	-3.09334	0.00197917	0.00971314
SPD_RS04530	4.75535	-1.83068	0.572213	-2.83743	0.00454781	0.0191192
SPD_RS04650	19.4575	-1.83954	0.376709	-4.71238	2.44839e-06	2.66119e-05
SPD_RS01595	8.66759	-1.84255	0.610454	-2.73899	0.00616289	0.024781
SPD_RS05785	6.18838	-1.8472	0.527705	-3.15618	0.00159848	0.00807255
SPD_RS00005	39.6462	-1.85809	0.306074	-5.97234	2.33871e-09	4.18345e-08
SPD_RS05405	11.3628	-1.87997	0.430139	-4.09557	4.21124e-05	0.000333071
SPD_RS01815	219.562	-1.88218	0.204898	-9.16057	5.16253e-20	2.67056e-18
SPD_RS04040	77.2261	-1.90751	0.220037	-8.5931	8.46547e-18	3.85783e-16
SPD_RS07735	23.3833	-1.91441	0.394206	-4.69956	2.60717e-06	2.78778e-05
SPD_RS04165	4.24337	-1.91463	0.591314	-2.80361	0.00505336	0.0208451
SPD_RS04845	47.6516	-1.91648	0.287295	-6.57459	4.87876e-11	1.09858e-09
SPD_RS05885	193.592	-1.9203	0.169547	-11.2889	1.48925e-29	1.90028e-27
SPD_RS04035	55.9284	-1.92342	0.256291	-7.41281	1.23653e-13	4.08056e-12
SPD_RS09755	2.83649	-1.93043	0.688968	-2.46995	0.0135133	0.046408
SPD_RS00570	26.0104	-1.95395	0.358539	-5.29969	1.16002e-07	1.58591e-06
SPD_RS07725	17.6016	-1.96556	0.360661	-5.2113	1.87518e-07	2.47524e-06
SPD_RS07505	27.586	-1.96648	0.365229	-5.24245	1.58458e-07	2.13583e-06
SPD_RS05150	8.08298	-1.97007	0.51035	-3.52779	0.00041904	0.00247544
SPD_RS08585	5.66747	-1.97442	0.535724	-3.25178	0.00114685	0.00602039
SPD_RS07215	4.85092	-1.97876	0.640499	-2.70271	0.0068777	0.0271074
SPD_RS02205	37.6789	-1.99449	0.270785	-7.22202	5.12209e-13	1.53182e-11
SPD_RS01290	6.61762	-1.99712	0.508733	-3.53342	0.000410228	0.00243088
SPD_RS02195	126.121	-2.0008	0.201675	-9.86633	5.82585e-23	4.12988e-21
SPD_RS06910	8.32372	-2.01736	0.521551	-3.53758	0.00040381	0.00240028
SPD_RS03535	4.6361	-2.02663	0.589069	-3.03561	0.0024005	0.0112317
SPD_RS02475	354.059	-2.05273	0.209782	-9.76555	1.58249e-22	1.04444e-20
SPD_RS08890	332.694	-2.1096	0.154803	-13.5994	4.03974e-42	9.66509e-40
SPD_RS08335	121.492	-2.11183	0.250371	-8.38408	5.11224e-17	2.22382e-15
SPD_RS02470	41.7678	-2.11772	0.309541	-6.71935	1.82533e-11	4.31319e-10
SPD_RS10560	10.1222	-2.11963	0.478854	-4.08562	4.39598e-05	0.000344904
SPD_RS10085	30.1811	-2.12191	0.325735	-6.31005	2.78937e-10	5.74071e-09
SPD_RS04135	14.64	-2.14075	0.402608	-5.03973	4.66196e-07	5.90926e-06
SPD_RS08535	14.0812	-2.14433	0.485376	-4.15137	3.3049e-05	0.000271484
SPD_RS08330	94.5993	-2.14561	0.310922	-6.84573	7.60849e-12	1.94169e-10
SPD_RS08550	13.522	-2.15147	0.4706	-4.30215	1.69149e-05	0.00014851
SPD_RS08320	31.404	-2.15344	0.39504	-5.33101	9.76685e-08	1.37454e-06
SPD_RS03555	52.1284	-2.16313	0.340251	-6.26369	3.7597e-10	7.57481e-09
SPD_RS05380	61.4721	-2.17362	0.235169	-9.11901	7.58127e-20	3.81857e-18
SPD_RS08910	804.976	-2.20817	0.122001	-18.0833	4.31195e-73	8.25307e-70
SPD_RS08905	347.527	-2.25062	0.158305	-14.1855	1.12734e-45	4.31545e-43
SPD_RS08595	3.3872	-2.26116	0.620023	-3.00588	0.00264814	0.0121548
SPD_RS05875	230.352	-2.27285	0.179962	-12.5863	2.51169e-36	4.37035e-34
SPD_RS05395	9.38697	-2.27883	0.496175	-4.20006	2.66848e-05	0.000224583
SPD_RS09185	435.132	-2.28115	0.171721	-13.2608	3.90631e-40	8.30741e-38
SPD_RS02480	45.2465	-2.29835	0.307494	-7.3334	2.24393e-13	7.0408e-12
SPD_RS02025	79.1596	-2.30928	0.242373	-9.41846	4.57745e-21	2.65492e-19
SPD_RS10355	97.6212	-2.31346	0.210583	-10.8802	1.43185e-27	1.52253e-25
SPD_RS09200	81.3063	-2.3409	0.231331	-10.0058	1.43735e-23	1.14629e-21
SPD_RS02200	35.7049	-2.35974	0.322565	-7.11717	1.10166e-12	3.19482e-11
SPD_RS09745	13.5803	-2.38869	0.567352	-3.97364	7.07837e-05	0.000530966
SPD_RS08895	398.001	-2.40169	0.143368	-16.7152	1.01646e-62	9.7275e-60
SPD_RS01620	1.78493	-2.40258	0.76921	-2.64524	0.00816339	0.0311871
SPD_RS08900	259.863	-2.44577	0.154776	-15.7431	7.65683e-56	4.88506e-53
SPD_RS08540	14.9229	-2.45331	0.457005	-5.03394	4.80507e-07	6.0506e-06
SPD_RS02185	90.6581	-2.45674	0.25305	-9.60576	7.55948e-22	4.66737e-20
SPD_RS09195	96.7905	-2.46653	0.212149	-11.4978	1.35312e-30	1.90866e-28
SPD_RS08575	8.00995	-2.47836	0.568855	-3.83715	0.000124472	0.00084482
SPD_RS07730	17.1464	-2.48533	0.401915	-5.80718	6.35332e-09	1.08574e-07
SPD_RS04140	36.8862	-2.49808	0.401887	-6.06528	1.31727e-09	2.47181e-08
SPD_RS06915	14.4302	-2.52578	0.452385	-5.17647	2.26119e-07	2.96432e-06
SPD_RS08435	3.37312	-2.54027	0.648974	-3.21314	0.00131294	0.00677352
SPD_RS01605	4.47568	-2.58288	0.713375	-2.99261	0.00276599	0.012605
SPD_RS05500	11.6939	-2.59001	0.514678	-4.5412	5.59337e-06	5.60509e-05
SPD_RS09760	4.88378	-2.59168	0.649497	-3.50633	0.000454331	0.00266745
SPD_RS07205	11.3215	-2.6762	0.493517	-4.89633	9.76412e-07	1.17538e-05
SPD_RS09190	83.0956	-2.69687	0.260279	-10.2182	1.64378e-24	1.36791e-22
SPD_RS03730	20.2517	-2.73839	0.412898	-6.24904	4.12995e-10	8.23409e-09
SPD_RS06175	349.735	-2.80959	0.195669	-14.3098	1.90089e-46	9.09577e-44
SPD_RS01685	270.495	-2.87252	0.37908	-7.50847	5.98236e-14	2.08186e-12
SPD_RS07220	220.204	-2.87844	0.205635	-13.9218	4.67091e-44	1.49002e-41
SPD_RS08525	28.6332	-2.90904	0.376246	-7.3947	1.41725e-13	4.59766e-12
SPD_RS00900	192.652	-2.91805	0.23556	-12.3034	8.68649e-35	1.3855e-32
SPD_RS10350	11.3146	-2.94066	0.524733	-4.8414	1.28928e-06	1.50737e-05
SPD_RS05880	111.068	-2.94117	0.22729	-12.7661	2.53421e-37	4.85049e-35
SPD_RS08520	17.0604	-2.99188	0.482374	-5.71952	1.06827e-08	1.74758e-07
SPD_RS02190	35.2407	-3.06642	0.347834	-8.37907	5.33464e-17	2.269e-15
SPD_RS01600	4.18564	-3.08744	0.747516	-3.37497	0.000738226	0.00410746
SPD_RS04130	6.18496	-3.11365	0.621115	-4.23935	2.24171e-05	0.000191546
SPD_RS01625	2.96989	-3.13699	0.723907	-3.68465	0.000229016	0.00146601
SPD_RS00565	22.8662	-3.15962	0.392961	-7.49193	6.78695e-14	2.31968e-12
SPD_RS07210	9.04308	-3.208	0.5743	-4.66576	3.07482e-06	3.23363e-05
SPD_RS09750	11.7714	-3.4792	0.583239	-5.02755	4.96786e-07	6.21469e-06
SPD_RS08545	5.37919	-3.67398	0.644037	-4.57701	4.71673e-06	4.75148e-05
SPD_RS01630	4.99014	-3.71016	0.727273	-4.35157	1.35164e-05	0.00012203
SPD_RS06945	12.9876	1.48778	0.381615	3.90544	9.40528e-05	0.000674221
SPD_RS07645	147.023	1.46761	0.211593	6.93321	4.11394e-12	1.14117e-10
SPD_RS02045	28.1846	1.4673	0.369697	3.97828	6.94146e-05	0.000523069
SPD_RS00665	17.1321	1.46681	0.47018	3.07481	0.00210635	0.0101551
SPD_RS02655	8.73319	1.46543	0.480723	3.03164	0.00243225	0.0112448
SPD_RS07575	12.9644	1.46185	0.506156	2.84931	0.00438142	0.0185532
SPD_RS10665	39.8645	1.4595	0.321702	4.50886	6.51781e-06	6.43046e-05
SPD_RS07525	22.9687	1.45859	0.286873	5.07882	3.79788e-07	4.87862e-06
SPD_RS06755	24.5283	1.45825	0.434539	3.3623	0.000772958	0.00428824
SPD_RS00260	52.3965	1.45726	0.315491	4.61441	3.9421e-06	4.03485e-05
SPD_RS01070	175.743	1.45424	0.294183	4.94126	7.76192e-07	9.46262e-06
SPD_RS04015	47.2861	1.45063	0.238539	6.06812	1.29417e-09	2.45251e-08
SPD_RS01175	26.3453	1.44905	0.327789	4.41495	1.01036e-05	9.59778e-05
SPD_RS05325	102.024	1.4231	0.299319	4.74726	2.06191e-06	2.29447e-05
SPD_RS01375	153.81	1.41756	0.273746	5.17256	2.30904e-07	3.00647e-06
SPD_RS04670	55.8296	1.41594	0.199788	7.079	1.452e-12	4.14794e-11
SPD_RS00670	9.00454	1.40832	0.480365	2.90666	0.00365315	0.0159274
SPD_RS01370	156.909	1.4038	0.191709	7.31881	2.50181e-13	7.72334e-12
SPD_RS03290	7.32522	1.3966	0.485214	2.89066	0.00384439	0.0165352
SPD_RS10390	23.2061	1.39633	0.349204	4.00934	6.08885e-05	0.000473608
SPD_RS04660	37.2998	1.39324	0.307504	4.51632	6.29226e-06	6.2726e-05
SPD_RS06125	162.471	1.37751	0.292405	4.70735	2.50955e-06	2.69847e-05
SPD_RS02810	9.3131	1.37648	0.481565	2.89574	0.00378271	0.0163804
SPD_RS01065	139.429	1.37145	0.251131	5.46002	4.76085e-08	7.00944e-07
SPD_RS01080	34.8528	1.36177	0.281784	4.8239	1.40777e-06	1.62317e-05
SPD_RS10865	21.2271	1.3581	0.350523	3.85592	0.000115294	0.000796831
SPD_RS00530	51.051	1.3571	0.236833	5.71643	1.08783e-08	1.7645e-07
SPD_RS04905	45.1699	1.35167	0.345211	3.91636	8.98975e-05	0.000646856
SPD_RS07870	20.0012	1.35106	0.401509	3.34633	0.000818891	0.0045039
SPD_RS06050	8.74406	1.34803	0.439104	3.07677	0.0020926	0.010136
SPD_RS08105	30.6672	1.3469	0.346344	3.89025	0.000100142	0.00071348
SPD_RS02945	130.593	1.34572	0.280952	4.78772	1.68683e-06	1.91041e-05
SPD_RS06045	24.1693	1.34561	0.379024	3.56469	0.000364283	0.00219257
SPD_RS07285	75.0047	1.34084	0.313082	4.27627	1.90048e-05	0.000165342
SPD_RS10565	244.257	1.32385	0.406092	3.26118	0.00110949	0.00586621
SPD_RS00440	26.1481	1.31935	0.357517	3.69797	0.000217331	0.00139588
SPD_RS02815	15.4533	1.31406	0.339427	3.88531	0.000102197	0.000724466
SPD_RS00140	5.66786	1.31203	0.522356	2.51909	0.0117659	0.0423307
SPD_RS05320	172.871	1.30819	0.201525	6.49127	8.51141e-11	1.87251e-09
SPD_RS10815	11.6628	1.29711	0.371709	3.48452	0.000493017	0.00284228
SPD_RS00780	7.14782	1.28926	0.528053	2.45748	0.0139915	0.0473978
SPD_RS02700	5.18142	1.2861	0.526597	2.46292	0.0137813	0.0468514
SPD_RS09920	30.7947	1.28157	0.332188	3.84127	0.000122399	0.000836686
SPD_RS07565	8.45752	1.27194	0.432824	2.9396	0.0032864	0.0145606
SPD_RS04340	9.84095	1.26698	0.438148	2.90381	0.00368658	0.0160366
SPD_RS08685	9.68259	1.26609	0.470161	2.67627	0.00744473	0.0287863
SPD_RS01490	194.185	1.25262	0.168098	7.44672	9.56889e-14	3.21313e-12
SPD_RS07680	57.2537	1.25234	0.220972	5.66773	1.44706e-08	2.30806e-07
SPD_RS09700	19.1844	1.2423	0.321972	3.8593	0.000113712	0.000794324
SPD_RS04740	22.6164	1.23176	0.307203	4.00845	6.11187e-05	0.000473608
SPD_RS00775	10.0733	1.22339	0.481069	2.54996	0.0107735	0.039277
SPD_RS09945	161.445	1.2118	0.379588	3.14203	0.0016778	0.00840659
SPD_RS05300	11.202	1.20823	0.430197	2.81391	0.00489429	0.0204534
SPD_RS10385	65.0387	1.19597	0.289971	4.12935	3.63785e-05	0.000295017
SPD_RS02640	8.81614	1.19299	0.431874	2.75334	0.00589904	0.0239211
SPD_RS08645	65.7683	1.18487	0.274373	4.30364	1.68015e-05	0.000148194
SPD_RS01765	112.734	1.18428	0.17624	6.71234	1.91523e-11	4.47042e-10
SPD_RS08630	94.7553	1.17909	0.294294	3.99531	6.46096e-05	0.000494651
SPD_RS04385	10.6558	1.17887	0.419241	2.80668	0.00500554	0.0207464
SPD_RS05925	7.99641	1.15923	0.451342	2.5848	0.00974363	0.0360722
SPD_RS04780	240.889	1.1576	0.353277	3.27562	0.00105429	0.00560528
SPD_RS03785	43.7731	1.15688	0.363422	3.17602	0.00149309	0.00760044
SPD_RS02375	26.0345	1.14161	0.311829	3.65607	0.000256115	0.00160723
SPD_RS04010	31.3754	1.13458	0.268378	4.22308	2.4099e-05	0.000205002
SPD_RS06515	16.459	1.13357	0.363664	3.08666	0.00202418	0.00990864
SPD_RS05450	29.9229	1.12814	0.252884	4.46586	7.97492e-06	7.70909e-05
SPD_RS06190	43.3669	1.12662	0.242108	4.64103	3.46672e-06	3.58665e-05
SPD_RS05890	31.7766	1.12638	0.283772	3.96296	7.40272e-05	0.000544954
SPD_RS00155	39.9104	1.11052	0.235416	4.71134	2.46097e-06	2.66119e-05
SPD_RS09680	68.7478	1.09727	0.221267	4.95208	7.34226e-07	9.00839e-06
SPD_RS01150	76.7579	1.08928	0.308905	3.52143	0.000429219	0.00252777
SPD_RS08635	50.1623	1.0851	0.257421	4.19948	2.67528e-05	0.000224583
SPD_RS03205	173.151	1.08495	0.147545	7.35094	1.96811e-13	6.27828e-12
SPD_RS01095	68.2666	1.08097	0.324763	3.32964	0.00086959	0.0047284
SPD_RS05315	115.764	1.07502	0.258807	4.15154	3.30249e-05	0.000271484
SPD_RS01895	14.2601	1.07163	0.427154	2.48914	0.0128054	0.0451625
SPD_RS00055	45.3801	1.0692	0.236772	4.51249	6.40718e-06	6.35407e-05
SPD_RS01135	40.1811	1.06381	0.354704	2.99172	0.00277415	0.0126121
SPD_RS00060	219.364	1.06086	0.133255	7.95877	1.73754e-15	6.92844e-14
SPD_RS05570	271.533	1.05496	0.389897	2.70245	0.00688308	0.0271074
SPD_RS03990	22.1601	1.05368	0.335227	3.12798	0.00176013	0.00877314
SPD_RS05975	53.8772	1.05165	0.237458	4.41439	1.01293e-05	9.59778e-05
SPD_RS01160	45.3585	1.04591	0.307958	3.39456	0.0006874	0.00385709
SPD_RS01085	142.413	1.02187	0.263388	3.8779	0.000105363	0.000744153
SPD_RS03450	17.976	1.0194	0.294429	3.49297	0.000477685	0.00277899
SPD_RS01125	66.5604	1.00922	0.244352	4.13273	3.5848e-05	0.00029197
SPD_RS00235	59.7361	1.00765	0.348125	2.83865	0.00453047	0.0190998
SPD_RS06410	15.2109	1.00583	0.331534	3.04124	0.00235609	0.0111623
SPD_RS01760	162.381	0.998633	0.16628	6.00363	1.92952e-09	3.48405e-08
SPD_RS02660	68.69	0.990221	0.182983	5.40462	6.49471e-08	9.41733e-07
SPD_RS00695	575.64	0.983161	0.206996	4.75093	2.02484e-06	2.2664e-05
SPD_RS00525	25.258	0.983129	0.330399	2.97589	0.00292142	0.0130951
SPD_RS01100	116.175	0.981765	0.281677	3.4855	0.00049122	0.00284047
SPD_RS01785	66.7482	0.976855	0.217549	4.48309	7.35704e-06	7.18437e-05
SPD_RS01115	51.296	0.9684	0.258762	3.74112	0.000183202	0.00120085
SPD_RS02585	38.1186	0.959453	0.316306	3.02704	0.00246963	0.0113901
SPD_RS01130	86.207	0.954954	0.245246	3.88993	0.000100275	0.00071348
SPD_RS08355	67.2513	0.954364	0.281933	3.37719	0.000732306	0.0040864
SPD_RS01155	58.0932	0.943694	0.302599	3.1139	0.00184631	0.00910686
SPD_RS01145	144.089	0.942548	0.250167	3.76739	0.00016496	0.00108874
SPD_RS01195	119.591	0.938061	0.235485	3.98112	6.85926e-05	0.000518918
SPD_RS06405	28.4601	0.935007	0.254014	3.68217	0.00023126	0.00147544
SPD_RS00325	303.633	0.930699	0.138405	6.7221	1.79127e-11	4.28563e-10
SPD_RS05455	38.3642	0.916766	0.230808	3.971	7.15723e-05	0.000530967
SPD_RS08650	47.2657	0.911687	0.244067	3.72201	0.000197642	0.00128233
SPD_RS04360	12.6446	0.91138	0.364213	2.52194	0.0116709	0.0421296
SPD_RS07780	742.898	0.90535	0.132072	6.85529	7.11662e-12	1.86592e-10
SPD_RS06660	20.7442	0.899022	0.296019	3.03181	0.00243091	0.0112448
SPD_RS01780	126.395	0.891665	0.147133	6.05131	1.43673e-09	2.64414e-08
SPD_RS00045	45.5121	0.888633	0.223818	3.96794	7.24955e-05	0.000535739
SPD_RS01140	88.3384	0.880912	0.21433	4.10771	3.996e-05	0.000320014
SPD_RS01105	98.0122	0.877567	0.28499	3.07796	0.00208425	0.010125
SPD_RS07580	35.3205	0.876945	0.28399	3.07135	0.00213091	0.0102476
SPD_RS07585	18.7119	0.872495	0.324533	2.67226	0.00753415	0.0290733
SPD_RS01380	680.5	0.87002	0.181111	4.80294	1.56351e-06	1.78128e-05
SPD_RS10585	60.6338	0.865691	0.318631	2.70867	0.00675543	0.02677
SPD_RS01165	61.9628	0.8552	0.248751	3.43087	0.000601641	0.00344773
SPD_RS07295	33.4901	0.849175	0.278024	3.04295	0.00234273	0.0111265
SPD_RS07770	358.086	0.84178	0.142687	5.89988	3.6377e-09	6.38766e-08
SPD_RS01350	77.8555	0.838226	0.245061	3.4143	0.000639462	0.00362109
SPD_RS02380	37.3163	0.828579	0.283469	2.91789	0.00352409	0.0154314
SPD_RS01755	127.055	0.820057	0.182263	4.49353	7.0052e-06	6.87587e-05
SPD_RS01110	34.1813	0.819508	0.333344	2.46425	0.01373	0.0467628
SPD_RS07825	68.9168	0.816257	0.267792	3.04018	0.00236434	0.0111737
SPD_RS01090	80.9682	0.793642	0.271626	2.9212	0.00348689	0.0153423
SPD_RS10400	59.903	0.788958	0.293318	2.6826	0.00730515	0.0284188
SPD_RS02170	46.9922	0.786261	0.254557	3.07996	0.0020703	0.0100828
SPD_RS01770	194.687	0.785469	0.182527	4.29961	1.71097e-05	0.000149534
SPD_RS00840	45.0757	0.783639	0.302516	2.58899	0.00962574	0.0357048
SPD_RS10950	31.8259	0.774503	0.249465	3.11572	0.00183497	0.0090988
SPD_RS05375	60.1288	0.770706	0.211014	3.65874	0.000253461	0.00160107
SPD_RS08680	19.3777	0.767963	0.310675	2.48183	0.0130711	0.0454798
SPD_RS01170	173.269	0.76464	0.164964	4.63235	3.6154e-06	3.72037e-05
SPD_RS07290	75.1706	0.764514	0.197746	3.85731	0.000114643	0.000796831
SPD_RS07105	73.7401	0.763306	0.236857	3.21611	0.00129942	0.00674006
SPD_RS04775	106.906	0.759692	0.271578	2.80564	0.00502165	0.0207591
SPD_RS01120	77.1974	0.754455	0.216072	3.49094	0.000481322	0.00279167
SPD_RS06500	49.0386	0.751449	0.274156	2.72615	0.00640777	0.025551
SPD_RS10850	43.6374	0.744509	0.22212	3.35843	0.000783869	0.0043362
SPD_RS07775	399.987	0.732292	0.155015	4.72365	2.31648e-06	2.54813e-05
SPD_RS01180	136.075	0.731417	0.220456	3.31847	0.000905113	0.00490761
SPD_RS03475	29.4219	0.721595	0.241493	3.00216	0.00268068	0.0122747
SPD_RS01425	87.9136	0.716994	0.175107	4.09589	4.20558e-05	0.000333071
SPD_RS04120	877.396	0.714084	0.214107	3.3357	0.000850861	0.00464017
SPD_RS07890	26.1263	0.71302	0.264515	2.69125	0.00711845	0.0278624
SPD_RS00970	36.4719	0.710812	0.270145	2.62102	0.00876668	0.0331142
SPD_RS07640	80.3094	0.709878	0.184173	3.84686	0.000119642	0.000820773
SPD_RS04075	50.2998	0.705203	0.195026	3.61373	0.000301827	0.00185159
SPD_RS02570	27.8463	0.694828	0.282647	2.45244	0.0141889	0.0479816
SPD_RS10810	405.892	0.692978	0.118356	5.85261	4.83932e-09	8.34456e-08
SPD_RS01200	422.732	0.688828	0.225888	3.0485	0.00229989	0.0109775
SPD_RS02055	185.188	0.687668	0.192968	3.56231	0.000367611	0.00220567
SPD_RS07125	60.8351	0.684006	0.262031	2.60979	0.00905988	0.0338024
SPD_RS03770	175.177	0.681383	0.173133	3.93221	8.41675e-05	0.000617228
SPD_RS02855	28.0895	0.677675	0.257771	2.62918	0.00855918	0.0324401
SPD_RS02050	97.3465	0.670507	0.229659	2.91725	0.00353132	0.0154314
SPD_RS06920	59.141	0.669392	0.215269	3.1148	0.00184073	0.00910374
SPD_RS00180	70.9718	0.662162	0.24457	2.70146	0.0069036	0.0271324
SPD_RS05355	61.3362	0.656843	0.208707	3.1489	0.00163889	0.00825482
SPD_RS05370	26.4307	0.64868	0.253604	2.57433	0.0100435	0.0369679
SPD_RS05495	64.3998	0.645275	0.201216	3.20274	0.00136125	0.00696639
SPD_RS01790	154.972	0.641435	0.145978	4.38834	1.14219e-05	0.000105953
SPD_RS01775	89.8488	0.640146	0.198344	3.21518	0.00130361	0.00674354
SPD_RS06400	46.6386	0.636437	0.215159	2.95148	0.00316255	0.0140444
SPD_RS07130	115.251	0.619144	0.215463	2.87407	0.00405225	0.0173125
SPD_RS06925	97.5151	0.590837	0.231731	2.55733	0.0105478	0.0385278
SPD_RS06990	40.7624	0.58082	0.222139	2.61163	0.00901114	0.0337544
SPD_RS10055	56.0889	0.553055	0.214028	2.57887	0.00991244	0.0365557
SPD_RS05470	109.018	0.531249	0.203851	2.61094	0.00902938	0.0337544
SPD_RS04060	798.916	0.522441	0.211137	2.47361	0.0133754	0.0461272
SPD_RS01975	325.682	0.51792	0.155167	3.33567	0.000850941	0.00464017
SPD_RS01430	169.736	0.486001	0.194494	2.49526	0.0125866	0.0446951
SPD_RS08240	186.462	0.366853	0.122252	2.99858	0.00271239	0.0123903
SPD_RS09415	151.456	-0.405896	0.132575	-3.05584	0.00224429	0.0107389
SPD_RS02860	96.6042	-0.455837	0.172191	-2.64299	0.00821763	0.0313317
SPD_RS04190	125.328	-0.463481	0.167736	-2.75157	0.00593098	0.0239998
SPD_RS07865	100.667	-0.477162	0.159335	-2.98099	0.00287323	0.0129189
SPD_RS01295	120.1	-0.48901	0.195622	-2.49403	0.01263	0.0447508
SPD_RS05135	226.636	-0.496266	0.136242	-3.63959	0.000273068	0.00169693
SPD_RS07855	71.8585	-0.505777	0.169797	-2.96521	0.00302473	0.0135265
SPD_RS05595	178.045	-0.531701	0.215675	-2.46952	0.0135296	0.046408
SPD_RS07025	145.242	-0.534795	0.178346	-2.99034	0.00278669	0.0126392
SPD_RS02245	79.7948	-0.540183	0.211115	-2.5669	0.0102613	0.0376969
SPD_RS01725	92.4327	-0.543731	0.203109	-2.67816	0.00740286	0.0287405
SPD_RS07610	130.214	-0.547397	0.139046	-3.92288	8.7495e-05	0.000636622
SPD_RS07380	52.793	-0.563389	0.203491	-2.76188	0.00574691	0.0233537
SPD_RS03710	63.5995	-0.571202	0.232208	-2.47473	0.0133338	0.0460666
SPD_RS07860	123.895	-0.578432	0.165752	-3.48263	0.00049652	0.00285387
SPD_RS05130	67.4197	-0.585706	0.215773	-2.70563	0.00681741	0.0269597
SPD_RS09850	39.5669	-0.59547	0.227995	-2.6025	0.0092547	0.0344621
SPD_RS02035	51.5402	-0.600145	0.195476	-3.04727	0.00230929	0.010995
SPD_RS09960	50.3809	-0.600779	0.223487	-2.69014	0.00714214	0.0278981
SPD_RS04640	43.3845	-0.603749	0.225041	-2.65691	0.00788606	0.0302483
SPD_RS10700	83.9057	-0.609223	0.1931	-3.14118	0.0016827	0.0084091
SPD_RS06475	33.0368	-0.615065	0.246816	-2.46551	0.0136818	0.0467624
SPD_RS01715	267.188	-0.628086	0.164352	-3.82189	0.000132432	0.000892514
SPD_RS09445	49.1234	-0.629537	0.206478	-3.03492	0.00240596	0.0112317
SPD_RS03795	32.1294	-0.632269	0.254474	-2.46423	0.0137308	0.0467628
SPD_RS09540	61.2501	-0.632532	0.211082	-2.98739	0.00281371	0.012702
SPD_RS07415	33.5415	-0.64323	0.25269	-2.51799	0.0118028	0.0423839
SPD_RS07460	246.521	-0.649389	0.145359	-4.46378	8.05276e-06	7.74522e-05
SPD_RS05585	159.676	-0.661865	0.209764	-3.14707	0.00164916	0.00828477
SPD_RS04095	131.48	-0.664729	0.270033	-2.46107	0.0138523	0.0470093
SPD_RS09785	125.467	-0.675022	0.153275	-4.39151	1.12568e-05	0.0001051
SPD_RS05580	755.102	-0.683222	0.201232	-3.39384	0.000689199	0.00385709
SPD_RS06005	44.9793	-0.684245	0.250457	-2.71918	0.00654435	0.0260413
SPD_RS08210	43.315	-0.697398	0.232855	-2.98076	0.00287537	0.0129189
SPD_RS04085	89.1117	-0.713672	0.203362	-3.49935	0.000466388	0.00272154
SPD_RS06305	27.0144	-0.719241	0.274464	-2.56053	0.0104512	0.0382477
SPD_RS09455	72.0703	-0.719349	0.255249	-2.81089	0.00494054	0.0206017
SPD_RS06010	58.8843	-0.729822	0.251599	-2.89486	0.00379323	0.0163849
SPD_RS06225	25.6167	-0.738556	0.28965	-2.49863	0.0124674	0.0443834
SPD_RS02235	26.8606	-0.740815	0.287673	-2.54209	0.0110193	0.0398694
SPD_RS03345	68.4094	-0.741013	0.263445	-2.79844	0.00513499	0.0210909
SPD_RS05820	75.9751	-0.752573	0.214397	-3.50512	0.000456409	0.00267146
SPD_RS09250	100.696	-0.766275	0.209642	-3.65657	0.00025561	0.00160723
SPD_RS00885	76.8893	-0.767575	0.265895	-2.89423	0.00380089	0.0163849
SPD_RS03495	67.4771	-0.776192	0.215906	-3.5771	0.00034743	0.00211075
SPD_RS06450	31.3151	-0.77698	0.274352	-2.80653	0.00500776	0.0207464
SPD_RS05605	27.6722	-0.778761	0.29997	-2.56276	0.0103843	0.0380757
SPD_RS10675	21.5857	-0.79543	0.306209	-2.54652	0.0108802	0.0395157
SPD_RS05525	23.2988	-0.796397	0.308861	-2.54219	0.011016	0.0398694
SPD_RS02255	1213.47	-0.798549	0.191586	-4.16512	3.11188e-05	0.000257841
SPD_RS00720	24.2048	-0.802007	0.316875	-2.4935	0.012649	0.0447508
SPD_RS04715	21.5083	-0.811915	0.329675	-2.44404	0.0145239	0.0490276
SPD_RS03860	94.5863	-0.813939	0.256161	-3.16271	0.00156308	0.00791467
SPD_RS01700	43.1858	-0.818605	0.298177	-2.7112	0.00670411	0.0266217
SPD_RS06630	22.1321	-0.820596	0.287862	-2.80801	0.00498484	0.0207413
SPD_RS09770	21.3943	-0.826815	0.322529	-2.52143	0.011688	0.0421296
SPD_RS01560	23.4245	-0.827686	0.327252	-2.48744	0.0128666	0.0451866
SPD_RS09570	91.6157	-0.830069	0.233141	-3.55489	0.000378143	0.00226177
SPD_RS02230	38.0774	-0.83194	0.271065	-3.0393	0.00237126	0.0111788
SPD_RS06425	37.9964	-0.835886	0.266587	-3.11772	0.00182256	0.00906072
SPD_RS08080	67.9249	-0.838256	0.199677	-4.18175	2.89278e-05	0.000241781
SPD_RS06555	29.9398	-0.838521	0.272915	-3.03773	0.00238365	0.0112096
SPD_RS06650	62.27	-0.847911	0.282066	-2.98738	0.00281382	0.012702
SPD_RS07470	17.8671	-0.858689	0.342141	-2.47732	0.0132372	0.0458155
SPD_RS08510	25.4735	-0.860691	0.309483	-2.73404	0.00625615	0.0250508
SPD_RS10160	77.7888	-0.875509	0.166161	-5.2381	1.62242e-07	2.17155e-06
SPD_RS06370	15.6325	-0.876268	0.342436	-2.48842	0.0128313	0.0451625
SPD_RS10200	133.922	-0.876708	0.15805	-5.53444	3.12216e-08	4.85838e-07
SPD_RS05245	19.2741	-0.877301	0.347762	-2.48361	0.0130058	0.0454798
SPD_RS08035	234.036	-0.901207	0.133327	-6.75	1.47842e-11	3.62781e-10
SPD_RS05765	114.433	-0.910533	0.169569	-5.35862	8.38587e-08	1.18893e-06
SPD_RS08225	23.5506	-0.92177	0.363818	-2.51563	0.0118821	0.0425089
SPD_RS08125	47.081	-0.933026	0.332869	-2.83692	0.00455504	0.0191192
SPD_RS10670	146.92	-0.946136	0.179162	-5.2669	1.3875e-07	1.88346e-06
SPD_RS07435	18.624	-0.973228	0.314479	-3.03257	0.00242478	0.0112448
SPD_RS06390	55.316	-0.979722	0.217733	-4.47129	7.77474e-06	7.55373e-05
SPD_RS00710	40.4654	-0.981684	0.25674	-3.78584	0.000153191	0.00101456
SPD_RS04880	73.6289	-0.983136	0.207189	-4.7176	2.38649e-06	2.61013e-05
SPD_RS03525	27.2371	-0.987898	0.390901	-2.48828	0.0128361	0.0451625
SPD_RS06440	31.5966	-1.00421	0.277809	-3.57955	0.000344193	0.00209804
SPD_RS00855	15.1842	-1.00913	0.393267	-2.51652	0.0118521	0.0424812
SPD_RS02015	11.4797	-1.0094	0.398349	-2.44302	0.014565	0.04908
SPD_RS00995	38.9482	-1.01145	0.273061	-3.67207	0.000240597	0.00152991
SPD_RS07185	21.471	-1.01826	0.350426	-2.86371	0.00418716	0.017849
SPD_RS06645	28.1304	-1.02093	0.29386	-3.42902	0.000605762	0.00346098
SPD_RS10210	25.8102	-1.02287	0.300386	-3.35431	0.000795629	0.00438857
SPD_RS07385	22.35	-1.03743	0.311698	-3.28788	0.00100945	0.00538186
SPD_RS10240	47.2286	-1.03977	0.341578	-3.01202	0.00259516	0.0119402
SPD_RS02400	51.5524	-1.04394	0.259597	-3.98791	6.66586e-05	0.000506288
SPD_RS08325	27.869	-1.06101	0.263202	-3.97169	7.13656e-05	0.000530967
SPD_RS07785	67.6177	-1.06165	0.28286	-3.7274	0.000193468	0.00125952
SPD_RS04600	15.1018	-1.0673	0.372399	-2.79445	0.00519886	0.0213075
SPD_RS01010	76.4074	-1.06925	0.185379	-5.735	9.75152e-09	1.609e-07
SPD_RS04415	12.6387	-1.07721	0.399027	-2.62083	0.00877164	0.0331142
SPD_RS04885	35.3502	-1.07964	0.333269	-3.20687	0.00134186	0.0068856
SPD_RS03515	17.9329	-1.09175	0.389419	-2.72869	0.00635859	0.0254078
SPD_RS06385	40.8489	-1.0936	0.279798	-3.8766	0.000105928	0.000745388
SPD_RS07190	47.5875	-1.09404	0.211121	-5.13725	2.78783e-07	3.60534e-06
SPD_RS10075	55.7019	-1.10231	0.231558	-4.73173	2.22616e-06	2.46294e-05
SPD_RS07075	103.68	-1.10573	0.253546	-4.34602	1.38631e-05	0.000124573
SPD_RS03150	30.8438	-1.10849	0.278657	-3.92202	8.781e-05	0.000636622
SPD_RS02030	22.0224	-1.1228	0.34038	-3.237	0.00120793	0.0063169
SPD_RS06655	199.799	-1.12906	0.205711	-5.47757	4.31195e-08	6.44771e-07
SPD_RS09100	211.374	-1.13388	0.19224	-5.88726	3.9266e-09	6.83228e-08
SPD_RS03810	13.519	-1.14085	0.444973	-2.48266	0.0130405	0.0454798
SPD_RS04395	13.8776	-1.14463	0.362018	-3.07612	0.0020971	0.010136
SPD_RS06360	35.2253	-1.16496	0.279336	-4.1284	3.65303e-05	0.000295017
SPD_RS08215	26.3574	-1.16582	0.3493	-3.29953	0.00096847	0.0051923
SPD_RS01040	117.745	-1.16887	0.397362	-2.95234	0.00315372	0.0140377
SPD_RS10225	11.7283	-1.17659	0.404994	-2.787	0.00531977	0.0216639
SPD_RS05140	19.4086	-1.1769	0.400463	-2.86268	0.00420071	0.017867
SPD_RS07710	24.6075	-1.19245	0.309247	-3.79063	0.000150263	0.0010021
SPD_RS07490	66.5148	-1.20116	0.275832	-4.32597	1.51861e-05	0.000134566
SPD_RS00200	9.92848	-1.2037	0.466347	-2.4984	0.0124756	0.0443834
SPD_RS06460	13.2273	-1.20672	0.412337	-2.83946	0.00451898	0.0190935
SPD_RS01325	29.1227	-1.22384	0.302705	-3.99407	6.49482e-05	0.000495262
SPD_RS03580	88.8919	-1.228	0.177089	-6.89716	5.30538e-12	1.41217e-10
SPD_RS04900	19.4269	-1.24059	0.353963	-3.42557	0.000613518	0.00349486
SPD_RS08010	33.7533	-1.25878	0.287635	-4.33273	1.47272e-05	0.000131719
SPD_RS02740	28.3733	-1.27284	0.333128	-3.74012	0.000183931	0.00120152
SPD_RS02210	25.4937	-1.28476	0.321007	-3.91982	8.86139e-05	0.000640026
SPD_RS05165	13.8311	-1.28525	0.383819	-3.25147	0.00114809	0.00602039
SPD_RS08220	12.5146	-1.2884	0.483589	-2.61352	0.00896145	0.0336979
SPD_RS08030	72.8688	-1.28886	0.188942	-6.77897	1.21037e-11	3.04823e-10
SPD_RS10500	120.499	-1.28986	0.264527	-4.86285	1.15706e-06	1.36704e-05
SPD_RS07195	11.6993	-1.29955	0.429621	-2.87479	0.00404301	0.0173117
SPD_RS10755	73.7913	-1.30059	0.275784	-4.68381	2.81594e-06	2.99428e-05
SPD_RS05145	7.65922	-1.30837	0.476533	-2.54832	0.0108243	0.0393873
SPD_RS09105	19.6617	-1.32258	0.408441	-3.17114	0.00151841	0.00770886
SPD_RS07340	92.7489	-1.32543	0.221726	-5.95718	2.56632e-09	4.54808e-08
SPD_RS03585	99.9125	-1.33092	0.161781	-8.18691	2.68018e-16	1.11519e-14
SPD_RS03425	20.1048	-1.33583	0.391008	-3.29829	0.000972769	0.00520078
SPD_RS05550	7.48681	-1.34172	0.508974	-2.47953	0.0131556	0.0456157
SPD_RS07425	21.8629	-1.34307	0.329014	-3.99904	6.36004e-05	0.00048888
SPD_RS04720	9.09267	-1.34559	0.494384	-2.61488	0.0089259	0.0336303
SPD_RS05390	10.4762	-1.34592	0.468566	-2.74659	0.00602183	0.0243104
SPD_RS09450	39.1258	-1.35111	0.251623	-5.30798	1.10848e-07	1.53742e-06
SPD_RS03510	58.2093	-1.35156	0.244966	-5.4792	4.27247e-08	6.43899e-07
SPD_RS01005	58.3033	-1.35632	0.266017	-5.06236	4.14088e-07	5.28376e-06
SPD_RS07085	31.4909	-1.35906	0.301897	-4.4313	9.3666e-06	8.96383e-05
SPD_RS06375	73.4041	-1.36413	0.208302	-6.50927	7.55162e-11	1.68068e-09
SPD_RS02485	66.5196	-1.36579	0.274743	-4.93386	8.06193e-07	9.76617e-06
SPD_RS07080	47.975	-1.37146	0.234746	-5.78312	7.33285e-09	1.24204e-07
SPD_RS08505	52.3241	-1.37273	0.295491	-4.60662	4.09275e-06	4.16677e-05
SPD_RS10235	75.3501	-1.37417	0.293217	-4.65054	3.31072e-06	3.44387e-05
SPD_RS02630	15.928	-1.38335	0.371402	-3.61983	0.000294798	0.00181429
SPD_RS04025	52.2632	-1.39209	0.257604	-5.36016	8.31491e-08	1.18767e-06
SPD_RS06365	21.311	-1.40251	0.326112	-4.20092	2.65836e-05	0.000224583
SPD_RS05780	40.8207	-1.42259	0.268357	-5.23526	1.64755e-07	2.18987e-06
SPD_RS05400	12.4672	-1.42507	0.3763	-3.62718	0.000286539	0.00176915
SPD_RS03530	28.5547	-1.4281	0.289495	-4.84105	1.29158e-06	1.50737e-05
SPD_RS04020	90.1547	-1.43968	0.188532	-7.59505	3.07675e-14	1.13248e-12
SPD_RS10180	17.2887	-1.44475	0.380156	-3.7059	0.00021064	0.00136205
SPD_RS02405	235.398	-1.44885	0.146917	-9.84234	7.39711e-23	5.05645e-21
SPD_RS04920	9.57735	-1.45202	0.479987	-2.85973	0.00424002	0.0179942
SPD_RS06230	24.0216	-1.45958	0.347827	-4.10579	4.02937e-05	0.000321342
SPD_RS02010	16.4632	-1.46056	0.41733	-3.39599	0.000683803	0.00384941
SPD_RS00010	53.9826	-1.47092	0.21954	-6.63529	3.2387e-11	7.37962e-10
SPD_RS05775	103.252	-1.48212	0.196257	-7.51711	5.60004e-14	1.9849e-12
SPD_RS06970	22.1056	-1.48276	0.328549	-4.40273	1.06899e-05	0.000100296
SPD_RS08400	8.82259	-1.49013	0.481929	-2.92608	0.00343261	0.0151383
SPD_RS07965	9.53301	-1.49104	0.533027	-2.62934	0.00855508	0.0324401
SPD_RS07705	15.7289	-1.4942	0.395887	-3.66449	0.000247836	0.00157073
SPD_RS10245	114.126	-1.4972	0.318756	-4.67744	2.90483e-06	3.07173e-05
SPD_RS00025	8.65557	-1.2866	0.509518	-2.42994	0.0151013	0.0507084
SPD_RS06885	17.2767	-0.915889	0.370661	-2.4288	0.015149	0.0507797
SPD_RS05980	12.4515	0.923697	0.38084	2.42208	0.0154318	0.0516371
SPD_RS01345	10.0038	1.30824	0.53951	2.4107	0.0159219	0.0531842
SPD_RS03815	60.9042	-0.481524	0.198792	-2.4069	0.0160886	0.0536473
SPD_RS00645	24.6571	0.883342	0.36621	2.40517	0.0161649	0.0538081
SPD_RS05155	54.8012	-0.633603	0.26201	-2.40356	0.0162365	0.0539526
SPD_RS08205	182.553	-0.431721	0.179782	-2.40004	0.0163934	0.0543795
SPD_RS05465	18.1266	0.818277	0.34087	2.3966	0.0165481	0.0547976
SPD_RS00035	6.43849	1.2123	0.508968	2.39576	0.0165858	0.0548277
SPD_RS05515	27.6722	-0.654617	0.269893	-2.39338	0.0166939	0.0550898
SPD_RS06445	10.5499	-1.08092	0.441508	-2.37558	0.0175215	0.0576352
SPD_RS07165	196.114	0.357493	0.150373	2.37533	0.0175335	0.0576352
SPD_RS08690	44.1803	0.6684	0.277742	2.37486	0.0175556	0.0576352
SPD_RS02220	55.2621	-0.569729	0.238606	-2.37093	0.0177433	0.0581518
SPD_RS09135	11.4058	-1.11312	0.45535	-2.36846	0.0178621	0.0584413
SPD_RS06640	30.1214	-0.607508	0.253837	-2.36116	0.0182181	0.0595041
SPD_RS07495	6.72325	-1.30121	0.519158	-2.35905	0.0183219	0.0597413
SPD_RS07145	3.29589	1.36956	0.580713	2.35785	0.0183812	0.0598326
SPD_RS03300	6.02218	1.41111	0.605921	2.35602	0.0184717	0.0600253
SPD_RS08395	23.1643	-0.797559	0.337104	-2.35508	0.0185187	0.0600758
SPD_RS08150	6.66314	-1.55695	0.630054	-2.34846	0.0188513	0.0610513
SPD_RS06155	153.972	0.398416	0.170209	2.34148	0.0192074	0.0620996
SPD_RS11095	5.2326	-1.57225	0.612588	-2.33977	0.0192956	0.0622795
SPD_RS10945	52.0242	0.881091	0.377847	2.33706	0.0194358	0.0626265
SPD_RS06095	34.6447	-0.749735	0.319063	-2.33139	0.0197326	0.063476
SPD_RS10660	28.8138	0.661485	0.282909	2.33039	0.0197856	0.0635395
SPD_RS02120	23.9095	1.20479	0.500925	2.32634	0.0200002	0.0641211
SPD_RS06545	12.9062	-0.949876	0.400362	-2.32371	0.0201412	0.0644654
SPD_RS05640	8.54431	-1.23802	0.508525	-2.32265	0.020198	0.0645391
SPD_RS01650	4.91893	-1.36386	0.538265	-2.31701	0.0205034	0.065406
SPD_RS00205	16.7301	-0.976569	0.418753	-2.3085	0.0209712	0.0666759
SPD_RS09395	7.21706	-1.36915	0.560928	-2.30902	0.0209426	0.0666759
SPD_RS01885	11.5296	0.932712	0.402291	2.30219	0.0213245	0.0676868
SPD_RS10395	84.567	0.694058	0.301801	2.30088	0.0213987	0.0678097
SPD_RS04805	3.41691	1.42978	0.632887	2.29594	0.0216792	0.0685853
SPD_RS09575	8.85341	-1.11121	0.470817	-2.28948	0.0220513	0.069647
SPD_RS00425	7.32013	1.19314	0.514724	2.28615	0.0222457	0.0701454
SPD_RS05270	38.3731	-0.56567	0.245917	-2.28537	0.0222911	0.0701729
SPD_RS04485	16.5722	0.711854	0.3141	2.28035	0.0225872	0.0709882
SPD_RS03145	17.7298	0.839804	0.36413	2.27851	0.0226964	0.0712146
SPD_RS04760	12.1366	0.982212	0.433021	2.27554	0.0228735	0.0716527
SPD_RS08100	11.3322	-0.933662	0.398624	-2.27177	0.0231001	0.0722445
SPD_RS08605	1.00036	-1.86793	0.726235	-2.26818	0.023318	0.0728069
SPD_RS00555	527.408	0.518095	0.228367	2.26523	0.0234984	0.0732507
SPD_RS07605	16.6678	-0.777102	0.335913	-2.26422	0.0235606	0.0733252
SPD_RS10975	26.2134	0.667483	0.295127	2.26228	0.0236801	0.0735775
SPD_RS03505	8.99808	-1.0966	0.469398	-2.26029	0.0238032	0.07384
SPD_RS01590	7.99241	-1.76662	0.688622	-2.25891	0.023889	0.0739863
SPD_RS10840	10.5049	0.888119	0.394754	2.25655	0.0240361	0.0743217
SPD_RS00930	6.52989	1.15265	0.505157	2.25456	0.0241607	0.0745865
SPD_RS10580	19.3635	0.808158	0.361387	2.2456	0.0247295	0.0762194
SPD_RS05690	32.2573	0.537575	0.241369	2.23443	0.0254548	0.0782697
SPD_RS06700	2.33102	1.64676	0.731922	2.2341	0.0254765	0.0782697
SPD_RS03705	17.4899	-0.92197	0.417559	-2.23196	0.0256174	0.0785765
SPD_RS11100	1.02598	-2.00094	0.756569	-2.23052	0.0257129	0.0787432
SPD_RS09915	71.7794	0.41946	0.188762	2.22163	0.0263086	0.0804388
SPD_RS01415	8.24211	-1.13291	0.494747	-2.21847	0.0265226	0.0804697
SPD_RS01645	29.9323	0.541453	0.244307	2.22055	0.0263816	0.0804697
SPD_RS02135	64.26	-0.412625	0.1854	-2.21964	0.026443	0.0804697
SPD_RS04820	22.1759	0.727668	0.325699	2.21838	0.0265289	0.0804697
SPD_RS06935	4.98498	1.22054	0.554529	2.21861	0.0265132	0.0804697
SPD_RS10650	14.5497	1.23256	0.552305	2.21729	0.0266034	0.0805678
SPD_RS09810	1.32344	1.49103	0.786786	2.21517	0.0267484	0.0808792
SPD_RS05870	17.4969	-0.73166	0.322535	-2.21027	0.0270868	0.081773
SPD_RS01675	67.4536	0.540654	0.244716	2.20548	0.0274206	0.0826506
SPD_RS05430	4.15076	-1.45384	0.579787	-2.20067	0.0277597	0.0834099
SPD_RS09380	20.1978	0.735171	0.33364	2.20069	0.0277582	0.0834099
SPD_RS05800	52.9652	-0.568494	0.259591	-2.1967	0.028042	0.0841261
SPD_RS07240	8.50378	0.995591	0.449446	2.19565	0.0281167	0.084218
SPD_RS08880	9.79342	1.30559	0.604013	2.19163	0.0284062	0.0849522
SPD_RS00990	111.294	-0.458695	0.209112	-2.18954	0.0285574	0.0852713
SPD_RS05360	21.7658	0.799719	0.363537	2.18758	0.0287001	0.085538
SPD_RS10185	29.63	-0.528249	0.237314	-2.18709	0.0287361	0.085538
SPD_RS05435	27.0096	-0.646551	0.291141	-2.18565	0.0288411	0.0857171
SPD_RS07270	40.9252	-0.503191	0.230383	-2.18379	0.028978	0.0859905
SPD_RS05865	24.0792	-0.685842	0.313236	-2.17705	0.029477	0.087336
SPD_RS07450	18.7488	-0.723283	0.325752	-2.17356	0.0297386	0.0879746
SPD_RS03915	18.7758	0.712309	0.328855	2.17023	0.0299896	0.0884473
SPD_RS07845	9.71931	-0.958016	0.432509	-2.1696	0.030037	0.0884473
SPD_RS08785	0.943909	1.63463	0.78495	2.1697	0.0300294	0.0884473
SPD_RS09855	11.186	-1.1676	0.532636	-2.16754	0.0301934	0.0887713
SPD_RS01205	143.668	0.830276	0.383935	2.16043	0.0307397	0.0902389
SPD_RS08445	1.7914	-1.78151	0.709982	-2.15731	0.0309814	0.0908093
SPD_RS01215	60.3862	-0.479787	0.222409	-2.15358	0.0312734	0.0915248
SPD_RS09715	19.3728	-0.851651	0.395535	-2.15138	0.0314465	0.0918911
SPD_RS04595	31.9692	0.557988	0.260317	2.15006	0.0315507	0.092055
SPD_RS05565	1.17504	1.64118	0.769751	2.14819	0.0316988	0.0923463
SPD_RS06060	13.3489	0.794799	0.36966	2.14646	0.031836	0.092605
SPD_RS04940	13.9333	0.80591	0.3783	2.14527	0.0319313	0.0927413
SPD_RS06715	7.83403	0.915059	0.436442	2.14035	0.0323266	0.0937471
SPD_RS07850	70.8643	-0.560259	0.261306	-2.13889	0.0324449	0.0939478
SPD_RS02070	42.2528	0.579047	0.272668	2.13225	0.0329865	0.0950845
SPD_RS04800	1.46203	1.6222	0.755882	2.1329	0.0329329	0.0950845
SPD_RS09505	13.5513	0.807804	0.380583	2.13274	0.0329464	0.0950845
SPD_RS05250	17.5537	-0.773027	0.355477	-2.12825	0.0333161	0.0958903
SPD_RS01050	9.3048	-1.23193	0.570922	-2.12268	0.0337807	0.0970816
SPD_RS01740	138.326	0.3114	0.146642	2.11804	0.0341719	0.0979116
SPD_RS05520	24.8836	-0.618447	0.287045	-2.1183	0.0341499	0.0979116
SPD_RS07250	69.9491	-0.515256	0.242813	-2.11271	0.0346257	0.0990637
SPD_RS01800	37.0269	0.572689	0.269259	2.10872	0.0349687	0.0998957
SPD_RS05160	45.3978	-0.482476	0.227212	-2.09983	0.0357441	0.101958
SPD_RS01440	112.235	0.532175	0.253242	2.0974	0.0359582	0.102417
SPD_RS00635	8.33084	1.0947	0.517337	2.09519	0.0361542	0.102822
SPD_RS04490	4.81139	1.35149	0.642279	2.09335	0.0363176	0.103133
SPD_RS04265	7.09879	-1.04961	0.47435	-2.08754	0.0368395	0.10446
SPD_RS03820	144.678	0.263442	0.126629	2.08184	0.037357	0.105771
SPD_RS01190	185.159	0.493211	0.237121	2.08063	0.0374678	0.105928
SPD_RS03310	2.56675	1.56471	0.757181	2.07901	0.0376161	0.106191
SPD_RS02605	12.7055	0.848149	0.402925	2.07799	0.0377105	0.1063
SPD_RS04540	13.3035	1.2136	0.587506	2.07328	0.0381461	0.10737
SPD_RS10525	2.24861	-1.6127	0.721976	-2.07163	0.0383004	0.107646
SPD_RS03995	25.4576	0.688372	0.329623	2.07093	0.0383651	0.10767
SPD_RS00050	29.8063	0.790184	0.381301	2.06288	0.0391239	0.109611
SPD_RS07230	32.4187	0.629196	0.305462	2.06238	0.0391713	0.109611
SPD_RS05805	23.7388	-0.721777	0.351194	-2.05911	0.0394833	0.110323
SPD_RS07905	4.96217	-1.27285	0.576085	-2.05646	0.0397382	0.110873
SPD_RS06570	39.9722	-0.518047	0.25256	-2.05537	0.0398429	0.111003
SPD_RS02240	52.9034	-0.537668	0.261426	-2.05379	0.0399961	0.111268
SPD_RS00925	3.26401	1.28001	0.62667	2.05232	0.0401385	0.111502
SPD_RS05770	463.234	0.409536	0.199654	2.05112	0.040255	0.111664
SPD_RS01025	13.8599	-0.818787	0.388182	-2.04699	0.0406588	0.112621
SPD_RS05510	54.5492	-0.424721	0.205788	-2.045	0.0408551	0.113001
SPD_RS07420	29.3833	-0.625113	0.303025	-2.04318	0.0410344	0.113333
SPD_RS07475	40.6645	-0.580262	0.282442	-2.03832	0.0415176	0.114502
SPD_RS04475	41.8222	0.461197	0.227595	2.02988	0.0423691	0.116683
SPD_RS10570	59.993	0.901218	0.444166	2.0291	0.0424479	0.116732
SPD_RS04425	14.7162	-0.922449	0.448541	-2.02513	0.0428542	0.11768
SPD_RS02490	7.8721	-0.990637	0.470415	-2.02347	0.0430245	0.117978
SPD_RS07885	37.2699	0.522032	0.258518	2.01421	0.0439875	0.120446
SPD_RS01855	28.1152	-0.646768	0.321195	-2.00251	0.04523	0.123672
SPD_RS07960	6.51603	-1.28231	0.575715	-2.00049	0.0454477	0.12409
SPD_RS07345	11.5074	-0.975614	0.476613	-1.99985	0.0455165	0.124101
SPD_RS09780	31.9283	-0.671451	0.330614	-1.99649	0.0458804	0.124915
SPD_RS00100	26.2003	-0.696001	0.349338	-1.99043	0.0465432	0.126539
SPD_RS09490	8.49307	-0.871127	0.423158	-1.9886	0.0467452	0.126908
SPD_RS06430	25.157	-0.634436	0.319337	-1.97952	0.0477577	0.129473
SPD_RS02790	1.58287	1.49494	0.753698	1.97876	0.0478427	0.12952
SPD_RS00595	7.89791	1.06273	0.552546	1.97714	0.0480259	0.129833
SPD_RS07695	6.79084	0.915765	0.471475	1.97096	0.0487283	0.131546
SPD_RS03225	2.26281	1.45839	0.723456	1.96815	0.0490503	0.132105
SPD_RS05790	1.71099	-1.54656	0.67689	-1.96795	0.0490734	0.132105
SPD_RS08085	19.8856	-0.617515	0.311174	-1.96649	0.0492422	0.132373
SPD_RS02460	1.97538	1.44413	0.773148	1.96474	0.0494438	0.1325
SPD_RS02845	6.19817	-1.16629	0.55853	-1.96409	0.0495197	0.1325
SPD_RS04270	38.3781	0.517016	0.261251	1.96514	0.0493981	0.1325
SPD_RS06235	6.31555	-1.00005	0.473277	-1.96369	0.0495663	0.1325
SPD_RS08110	59.759	0.58085	0.294934	1.96062	0.0499239	0.133084
SPD_RS09130	6.35424	0.988648	0.513396	1.96118	0.0498576	0.133084
SPD_RS02875	35.7853	-0.509709	0.257962	-1.95909	0.0501028	0.133375
SPD_RS03675	8.07326	-1.23065	0.603363	-1.95747	0.0502921	0.133508
SPD_RS06950	11.8164	-0.829118	0.417786	-1.95752	0.0502867	0.133508
SPD_RS09775	24.0027	-0.520104	0.260739	-1.95478	0.0506085	0.134162
SPD_RS00875	13.2226	-0.819468	0.419301	-1.95022	0.0511504	0.135411
SPD_RS06285	14.1515	-0.819027	0.406134	-1.94626	0.0516233	0.136474
SPD_RS06145	40.9967	0.435233	0.224348	1.93895	0.0525072	0.138619
SPD_RS04405	11.4207	-0.996681	0.509285	-1.93776	0.052653	0.138622
SPD_RS07150	6.88298	0.949982	0.48568	1.93817	0.0526025	0.138622
SPD_RS10175	8.59898	-0.945816	0.471715	-1.93568	0.0529068	0.139098
SPD_RS03065	5.09389	0.982724	0.516698	1.93455	0.0530458	0.139273
SPD_RS08620	8.96418	-0.950301	0.460669	-1.93089	0.0534967	0.140264
SPD_RS01245	1.47592	-1.51375	0.700969	-1.92762	0.0539025	0.141135
SPD_RS06240	4.68543	-1.17247	0.564587	-1.92146	0.0546739	0.142947
SPD_RS06395	36.9976	-0.526629	0.2733	-1.9209	0.054744	0.142947
SPD_RS01280	13.3751	-0.841584	0.4236	-1.9191	0.0549711	0.143344
SPD_RS00190	63.7828	0.553317	0.288588	1.91072	0.0560402	0.145735
SPD_RS01655	2.24316	-1.37799	0.664376	-1.91116	0.0559841	0.145735
SPD_RS08255	18.3643	0.692346	0.363077	1.90789	0.0564058	0.146487
SPD_RS09350	15.4449	-0.754245	0.381133	-1.90619	0.0566251	0.146857
SPD_RS09465	23.4714	0.543003	0.284759	1.90451	0.0568442	0.147226
SPD_RS07520	25.9269	-0.68073	0.354779	-1.90328	0.0570041	0.14744
SPD_RS06250	6.89585	-1.03027	0.526547	-1.89655	0.0578868	0.149521
SPD_RS10550	1.82544	1.4297	0.759207	1.89549	0.0580272	0.149682
SPD_RS02320	21.2246	0.665953	0.353075	1.89388	0.0582412	0.150032
SPD_RS01905	10.9351	0.868385	0.456955	1.89199	0.058492	0.150288
SPD_RS02600	116.96	0.375593	0.197998	1.89136	0.0585764	0.150288
SPD_RS07810	1.02688	1.41383	0.782864	1.89175	0.0585242	0.150288
SPD_RS00820	700.101	0.677285	0.358486	1.88945	0.0588309	0.15074
SPD_RS07160	60.0525	0.433048	0.228968	1.88815	0.0590062	0.150785
SPD_RS09900	22.8158	0.619697	0.32637	1.88856	0.0589514	0.150785
SPD_RS07940	6.95806	-1.1183	0.558581	-1.88734	0.0591144	0.15086
SPD_RS04735	8.11061	0.812123	0.431939	1.8823	0.0597948	0.152393
SPD_RS06540	13.1289	-0.782556	0.410862	-1.88033	0.0600626	0.152872
SPD_RS00300	8.42759	1.10793	0.591786	1.87729	0.060479	0.15332
SPD_RS00465	6.88868	0.85738	0.456991	1.87772	0.0604191	0.15332
SPD_RS08930	2.73413	1.24412	0.692406	1.87773	0.0604181	0.15332
SPD_RS01660	1.11925	-1.39841	0.728158	-1.87274	0.0611045	0.154391
SPD_RS03420	2.76359	-1.51311	0.652344	-1.87246	0.0611435	0.154391
SPD_RS04535	3.06548	1.35631	0.718716	1.87278	0.0610984	0.154391
SPD_RS10505	1.3151	-1.72539	0.740118	-1.87151	0.0612747	0.154519
SPD_RS05855	6.69823	0.867127	0.470678	1.86275	0.0624976	0.157395
SPD_RS01745	109.389	0.354509	0.189695	1.86049	0.0628164	0.15799
SPD_RS06210	2.54311	-1.37754	0.757414	-1.85665	0.0633609	0.159151
SPD_RS04665	9.15992	0.913065	0.475813	1.85592	0.063465	0.159203
SPD_RS00810	60.9069	-0.570602	0.305571	-1.85475	0.0636318	0.159413
SPD_RS02005	42.8183	0.509356	0.271866	1.85258	0.0639421	0.159772
SPD_RS09275	33.6209	0.5296	0.286266	1.85303	0.0638785	0.159772
SPD_RS02140	73.5552	-0.447247	0.240955	-1.85089	0.0641857	0.159997
SPD_RS02635	1.93406	-1.35254	0.690232	-1.85079	0.0641995	0.159997
SPD_RS00660	0.983253	1.39394	0.782907	1.85021	0.0642835	0.159998
SPD_RS05285	8.91556	0.755764	0.411728	1.84813	0.064584	0.16047
SPD_RS10680	34.254	-0.534691	0.286198	-1.84774	0.0646407	0.16047
SPD_RS03410	30.5007	0.529501	0.286195	1.84526	0.0650004	0.161154
SPD_RS00395	15.0589	-0.688578	0.367373	-1.8429	0.0653442	0.161797
SPD_RS08735	1.1965	1.41481	0.781113	1.83996	0.0657746	0.162556
SPD_RS10095	15.6793	0.597746	0.326408	1.83964	0.0658207	0.162556
SPD_RS00340	4.87708	1.12351	0.623861	1.83167	0.0669999	0.165255
SPD_RS01015	17.7669	-0.687734	0.371074	-1.83031	0.0672033	0.165331
SPD_RS10770	8.44194	0.890478	0.486157	1.8307	0.0671452	0.165331
SPD_RS02575	33.1366	0.456557	0.247886	1.82963	0.067305	0.165368
SPD_RS00365	1.6327	-1.37293	0.698053	-1.82676	0.067736	0.166214
SPD_RS05070	1.08622	1.36259	0.785711	1.82094	0.0686153	0.167848
SPD_RS09405	6.15482	-1.02314	0.531607	-1.82091	0.0686205	0.167848
SPD_RS10470	19.8831	-0.603258	0.323277	-1.82062	0.0686651	0.167848
SPD_RS04210	42.1472	-0.474487	0.258227	-1.81762	0.0691228	0.168717
SPD_RS04620	6.98035	-0.930727	0.496204	-1.81713	0.0691971	0.168717
SPD_RS02865	14.4619	-0.668531	0.359363	-1.81623	0.0693346	0.168838
SPD_RS09265	78.4314	-0.401454	0.221712	-1.81188	0.0700049	0.170253
SPD_RS02075	42.6845	0.54409	0.302076	1.81118	0.0701127	0.170299
SPD_RS01575	0.779713	1.29135	0.787035	1.80925	0.0704121	0.17081
SPD_RS08295	18.4256	-0.637074	0.352195	-1.80861	0.0705121	0.170836
SPD_RS03875	14.2074	0.676013	0.373628	1.80716	0.0707369	0.170948
SPD_RS06595	10.5342	-0.755914	0.401948	-1.80772	0.0706495	0.170948
SPD_RS07455	290.944	0.325165	0.18155	1.79702	0.0723331	0.174585
SPD_RS03890	8.3946	0.795221	0.444055	1.79628	0.0724506	0.174648
SPD_RS06075	55.6285	-0.44218	0.245278	-1.79358	0.0728808	0.175464
SPD_RS04675	1.03495	1.35651	0.780332	1.78931	0.0735653	0.176667
SPD_RS04700	13.4838	0.662598	0.373413	1.78962	0.0735154	0.176667
SPD_RS04745	9.2796	-1.02389	0.542411	-1.78843	0.0737072	0.176786
SPD_RS08865	2.68762	-1.38305	0.682054	-1.78704	0.0739317	0.177103
SPD_RS06495	10.8201	-0.811893	0.435703	-1.78595	0.0741071	0.177301
SPD_RS00020	43.4082	0.436229	0.244365	1.77797	0.0754082	0.180189
SPD_RS02540	38.6971	0.67482	0.37888	1.77622	0.0756965	0.180652
SPD_RS05830	20.1886	0.583277	0.330511	1.77223	0.0763561	0.181999
SPD_RS05305	22.7936	0.536577	0.303434	1.77053	0.0766397	0.182448
SPD_RS04050	0.834776	1.3531	0.785634	1.76699	0.0772292	0.183623
SPD_RS02710	11.3523	-0.808539	0.446393	-1.75621	0.0790524	0.187725
SPD_RS10720	6.21047	-0.949748	0.522888	-1.75452	0.079341	0.188177
SPD_RS08955	12.7186	-0.779538	0.444636	-1.75292	0.0796156	0.188594
SPD_RS00490	108.549	0.425075	0.241591	1.7523	0.0797214	0.188612
SPD_RS06905	5.53707	-1.1089	0.610484	-1.74676	0.0806793	0.190642
SPD_RS08755	24.7322	-0.639665	0.36764	-1.74482	0.0810156	0.191201
SPD_RS04285	2.69167	-1.28249	0.694504	-1.74293	0.0813454	0.191743
SPD_RS07040	0.765195	1.36634	0.781572	1.74161	0.0815769	0.192052
SPD_RS02930	16.6708	-0.646625	0.365659	-1.74039	0.0817901	0.192317
SPD_RS02870	32.2812	-0.42228	0.239047	-1.73961	0.0819281	0.192405
SPD_RS04750	1.10457	1.227	0.783977	1.73091	0.0834674	0.19562
SPD_RS05905	58.1004	0.399331	0.23003	1.73072	0.0835012	0.19562
SPD_RS08385	9.17628	0.712228	0.414437	1.72202	0.0850666	0.199043
SPD_RS00245	7.44042	1.01207	0.585446	1.71895	0.0856229	0.199856
SPD_RS01435	86.5015	0.42822	0.247831	1.71928	0.0855637	0.199856
SPD_RS03240	30.4451	0.495917	0.290922	1.71336	0.0866471	0.201021
SPD_RS04180	12.5817	-0.632307	0.355312	-1.71352	0.0866167	0.201021
SPD_RS04330	1.21419	1.30688	0.786253	1.71389	0.0865488	0.201021
SPD_RS05505	34.5352	-0.446655	0.258471	-1.71537	0.0862772	0.201021
SPD_RS08770	4.91113	1.14925	0.650412	1.71444	0.0864481	0.201021
SPD_RS05545	4.42997	-1.09695	0.614498	-1.71246	0.0868114	0.201159
SPD_RS05560	9.06288	0.756566	0.447109	1.71069	0.0871391	0.201581
SPD_RS09355	7.68224	-0.835098	0.465777	-1.71033	0.0872043	0.201581
SPD_RS01285	3.33857	-1.25097	0.626914	-1.70779	0.0876753	0.202181
SPD_RS04090	146.449	-0.279334	0.163109	-1.70822	0.0875948	0.202181
SPD_RS00345	6.14703	0.998132	0.601348	1.6995	0.0892252	0.205204
SPD_RS02225	37.4075	-0.489491	0.28505	-1.69964	0.0891979	0.205204
SPD_RS02935	8.43573	-0.787523	0.444492	-1.69906	0.0893077	0.205204
SPD_RS04155	20.0309	0.497004	0.292642	1.69234	0.0905816	0.207882
SPD_RS04495	32.2335	-0.477781	0.281909	-1.69136	0.0907684	0.208061
SPD_RS01680	16.6103	0.668943	0.382381	1.68952	0.091119	0.208428
SPD_RS05685	16.7302	0.590298	0.350321	1.68938	0.0911464	0.208428
SPD_RS08390	3.9241	0.990503	0.585947	1.68711	0.0915822	0.209175
SPD_RS03470	13.261	0.73175	0.43469	1.68162	0.0926417	0.211145
SPD_RS06800	0.722991	1.16098	0.783691	1.6815	0.0926657	0.211145
SPD_RS04590	83.2285	0.451279	0.267287	1.67671	0.0935999	0.213021
SPD_RS01185	77.0405	0.439157	0.263217	1.66938	0.0950424	0.216047
SPD_RS02165	20.5542	0.556112	0.332288	1.66738	0.0954395	0.216692
SPD_RS02310	4.24254	-1.10776	0.607992	-1.66536	0.0958406	0.217345
SPD_RS01880	5.01396	0.923277	0.556899	1.66229	0.0964539	0.218477
SPD_RS08200	5.28451	0.840832	0.509217	1.65545	0.0978332	0.221078
SPD_RS08425	16.5988	0.618635	0.366947	1.65555	0.0978138	0.221078
SPD_RS00890	13.7672	0.552778	0.336376	1.65135	0.0986676	0.22255
SPD_RS01360	16.1325	-0.734324	0.432672	-1.6511	0.0987172	0.22255
SPD_RS07115	121.349	0.329757	0.199484	1.64882	0.0991855	0.223342
SPD_RS08180	30.5388	0.506937	0.30518	1.64652	0.0996558	0.224138
SPD_RS02325	6.76477	-0.850902	0.503161	-1.64462	0.100048	0.224756
SPD_RS02315	23.4557	0.589014	0.351426	1.64288	0.100408	0.225146
SPD_RS06505	5.86691	0.884667	0.532182	1.64264	0.100457	0.225146
SPD_RS03305	5.77072	0.860544	0.53263	1.64178	0.100636	0.225284
SPD_RS08940	1.52566	-1.25476	0.711855	-1.63231	0.102615	0.229343
SPD_RS10440	8.71716	0.832106	0.511952	1.63195	0.102689	0.229343
SPD_RS00130	2.18206	1.11649	0.709095	1.62805	0.103513	0.230914
SPD_RS04195	7.88807	-0.777801	0.452958	-1.62606	0.103938	0.231591
SPD_RS02345	1.75333	-1.20443	0.698676	-1.62544	0.10407	0.231615
SPD_RS07140	32.7737	0.504733	0.311188	1.62359	0.104463	0.232221
SPD_RS02820	388.116	-0.274389	0.169085	-1.62189	0.104827	0.23276
SPD_RS00715	240.739	-0.229227	0.141377	-1.62105	0.105007	0.23289
SPD_RS05020	11.5728	-0.609826	0.362258	-1.61963	0.105313	0.233297
SPD_RS05900	9.84029	0.78819	0.471638	1.61896	0.105456	0.233344
SPD_RS11005	1.86976	-1.29417	0.73372	-1.61546	0.106212	0.234746
SPD_RS02425	28.7412	-0.456996	0.281562	-1.61371	0.106591	0.235311
SPD_RS08590	2.41184	-1.31798	0.671986	-1.61312	0.106719	0.235323
SPD_RS06875	40.7449	-0.408488	0.251227	-1.61193	0.106978	0.235623
SPD_RS09440	45.5716	0.576611	0.357594	1.60507	0.108479	0.238654
SPD_RS03885	7.47479	-0.855432	0.50746	-1.60415	0.10868	0.238822
SPD_RS06000	47.6535	-0.410582	0.255182	-1.60304	0.108926	0.239086
SPD_RS07630	80.3195	0.348708	0.215117	1.60105	0.109366	0.239778
SPD_RS07935	6.45779	-0.893387	0.530274	-1.60027	0.109538	0.23988
SPD_RS05345	36.41	-0.50657	0.314491	-1.59842	0.109949	0.240473
SPD_RS09365	252.689	-0.240913	0.150608	-1.59793	0.11006	0.240473
SPD_RS05095	1.72694	1.21239	0.775062	1.59687	0.110295	0.240713
SPD_RS05965	25.8973	0.432298	0.273487	1.59555	0.11059	0.24108
SPD_RS02285	11.8053	-0.685552	0.417015	-1.59254	0.111264	0.242274
SPD_RS09845	19.9602	-0.486894	0.304797	-1.58114	0.113846	0.247615
SPD_RS02515	5.82809	-0.949795	0.588812	-1.57541	0.115161	0.249907
SPD_RS09535	40.9125	0.518317	0.328155	1.57584	0.115063	0.249907
SPD_RS04615	12.6599	-0.62178	0.389161	-1.57264	0.115802	0.251014
SPD_RS08600	6.33108	-1.01178	0.590691	-1.56974	0.116476	0.252189
SPD_RS06675	10.9911	0.586636	0.378144	1.56705	0.117103	0.252975
SPD_RS08195	7.01057	-0.837398	0.532049	-1.56738	0.117025	0.252975
SPD_RS00420	9.84573	0.67324	0.424874	1.56586	0.117381	0.253004
SPD_RS01710	2.84595	-1.01527	0.703883	-1.56612	0.11732	0.253004
SPD_RS00960	15.1593	-0.576431	0.36453	-1.56084	0.118562	0.255032
SPD_RS05715	15.2697	-0.553735	0.345206	-1.56073	0.118588	0.255032
SPD_RS06245	22.4604	-0.546269	0.344063	-1.55954	0.118868	0.255174
SPD_RS06735	10.492	-0.756234	0.470004	-1.55932	0.118921	0.255174
SPD_RS06080	32.562	-0.444981	0.284103	-1.55706	0.119456	0.256035
SPD_RS07790	29.6265	0.551515	0.356033	1.55454	0.120057	0.257034
SPD_RS03070	1.38945	1.21626	0.772671	1.54875	0.121442	0.25971
SPD_RS04545	7.39736	-0.794731	0.489703	-1.54694	0.121878	0.260351
SPD_RS01465	24.5901	-0.459174	0.297105	-1.54622	0.122052	0.260432
SPD_RS11155	1.60703	1.15402	0.745911	1.54389	0.122616	0.261343
SPD_RS10365	6.6942	0.745807	0.50464	1.54177	0.123129	0.262145
SPD_RS00785	18.7549	0.58849	0.384573	1.53945	0.123695	0.262712
SPD_RS01055	12.2522	-0.903532	0.601387	-1.53899	0.123807	0.262712
SPD_RS10775	5.14907	-0.948803	0.610665	-1.53969	0.123636	0.262712
SPD_RS00770	2.98027	1.0229	0.667579	1.52971	0.126089	0.26724
SPD_RS03380	3.11316	-1.11564	0.632781	-1.52805	0.126499	0.26724
SPD_RS04220	393.419	0.277841	0.181903	1.52825	0.12645	0.26724
SPD_RS09300	30.0972	0.519254	0.343651	1.52887	0.126296	0.26724
SPD_RS02550	21.7255	0.923932	0.591783	1.52745	0.126649	0.267262
SPD_RS05730	12.6864	0.542021	0.357931	1.52575	0.127071	0.267858
SPD_RS10955	3.44366	1.18331	0.754036	1.52422	0.127454	0.267966
SPD_RS01530	3.7974	-0.959773	0.60474	-1.52386	0.127543	0.267966
SPD_RS10870	101.77	0.260306	0.17082	1.52472	0.127329	0.267966
SPD_RS06055	22.3842	0.479353	0.313271	1.52181	0.128057	0.268752
SPD_RS03055	6.88032	0.701794	0.467254	1.51944	0.128651	0.269407
SPD_RS10710	10.4199	-0.670574	0.440385	-1.51979	0.128564	0.269407
SPD_RS02505	36.224	0.392533	0.258088	1.51225	0.130471	0.27292
SPD_RS06070	10.7895	-0.607855	0.385588	-1.50959	0.131147	0.274034
SPD_RS02260	3.99229	-0.956372	0.615723	-1.5079	0.131579	0.274638
SPD_RS09970	1.33012	1.14361	0.766582	1.50707	0.131793	0.274784
SPD_RS06470	16.1071	-0.551416	0.362451	-1.50043	0.133502	0.278045
SPD_RS02565	22.0129	0.874212	0.571879	1.49882	0.13392	0.278612
SPD_RS10940	6.02412	0.76334	0.504388	1.49515	0.134876	0.280296
SPD_RS09515	6.79911	-0.80789	0.53256	-1.4933	0.135359	0.280994
SPD_RS07300	13.7346	0.567792	0.38131	1.48932	0.136404	0.282844
SPD_RS10010	1.63457	1.1654	0.763063	1.48878	0.136545	0.282844
SPD_RS04370	10.6352	0.608029	0.406935	1.48612	0.137246	0.283071
SPD_RS05235	42.872	-0.392896	0.264133	-1.4871	0.136989	0.283071
SPD_RS08725	4.56371	-0.906739	0.558855	-1.48649	0.137151	0.283071
SPD_RS09320	43.0391	-0.6377	0.417357	-1.48729	0.136939	0.283071
SPD_RS10725	2.39331	-0.999967	0.704506	-1.48457	0.137657	0.283611
SPD_RS10575	39.7941	0.65082	0.439304	1.48296	0.138084	0.284185
SPD_RS04525	2.13173	-0.967763	0.728346	-1.47765	0.139501	0.286371
SPD_RS05995	38.5358	-0.375886	0.254551	-1.47787	0.139441	0.286371
SPD_RS06025	11.9523	0.60764	0.40557	1.4773	0.139594	0.286371
SPD_RS01460	15.6115	-0.591536	0.419107	-1.47541	0.140102	0.287105
SPD_RS06635	13.8116	-0.57115	0.382326	-1.47137	0.141191	0.288718
SPD_RS06880	4.02724	-0.884988	0.569049	-1.47167	0.14111	0.288718
SPD_RS11245	0.710342	1.12088	0.777457	1.47043	0.141446	0.28893
SPD_RS03865	26.5084	0.434622	0.299774	1.46862	0.141936	0.289623
SPD_RS00305	25.994	0.515919	0.350185	1.46677	0.142438	0.290179
SPD_RS10880	83.0901	-0.25257	0.171707	-1.4665	0.142512	0.290179
SPD_RS02500	16.5759	-0.518606	0.350424	-1.46571	0.142728	0.29031
SPD_RS09410	5.62635	-0.81212	0.520606	-1.4649	0.142947	0.290447
SPD_RS05540	20.1147	0.486472	0.338029	1.46434	0.143102	0.290454
SPD_RS01720	109.409	-0.296693	0.203574	-1.46343	0.14335	0.290648
SPD_RS04170	3.52459	-0.945808	0.608051	-1.45901	0.144561	0.292484
SPD_RS04875	20.8954	-0.517698	0.347897	-1.4591	0.144538	0.292484
SPD_RS03610	28.0216	0.402204	0.274826	1.45573	0.145468	0.293926
SPD_RS08460	3.70781	0.896192	0.607942	1.45532	0.145581	0.293926
SPD_RS10315	1.05432	1.10134	0.772876	1.44935	0.147241	0.296965
SPD_RS10520	3.38171	0.926946	0.666747	1.44818	0.147566	0.297307
SPD_RS04315	3.10145	0.899104	0.647234	1.44513	0.148421	0.298715
SPD_RS05630	2.152	0.900716	0.638114	1.44373	0.148814	0.298877
SPD_RS10855	41.9035	0.34311	0.237462	1.44395	0.148753	0.298877
SPD_RS01640	2.53474	-1.36128	0.75622	-1.44215	0.14926	0.299459
SPD_RS00220	15.0778	0.798757	0.563343	1.44061	0.149695	0.300018
SPD_RS02350	33.1295	0.463467	0.318225	1.43881	0.150205	0.300725
SPD_RS10495	2.53396	-1.02671	0.677917	-1.43697	0.150726	0.301451
SPD_RS02980	81.9691	0.310579	0.21526	1.4332	0.1518	0.303283
SPD_RS04855	2.8218	-1.07593	0.682673	-1.4287	0.153091	0.305543
SPD_RS01670	5.17448	-0.789961	0.541883	-1.42252	0.154876	0.308096
SPD_RS03435	12.1066	0.640586	0.437369	1.42231	0.154938	0.308096
SPD_RS03725	4.29861	-0.977807	0.615383	-1.42307	0.154717	0.308096
SPD_RS06510	3.43357	0.988314	0.671835	1.42204	0.155014	0.308096
SPD_RS09740	14.2823	0.476168	0.337959	1.41826	0.156116	0.309965
SPD_RS00940	7.0946	0.773348	0.549379	1.40875	0.158909	0.314856
SPD_RS05810	33.2409	0.353359	0.250436	1.40916	0.158788	0.314856
SPD_RS06455	22.3767	-0.418636	0.294892	-1.40581	0.15978	0.316255
SPD_RS03700	22.7329	-0.47781	0.34401	-1.40425	0.160244	0.316846
SPD_RS08095	33.3097	-0.346635	0.243319	-1.40149	0.161067	0.318146
SPD_RS09705	1702.46	-0.30726	0.219499	-1.39958	0.161638	0.318944
SPD_RS03985	32.4799	0.40008	0.28531	1.39615	0.162669	0.320647
SPD_RS03185	4.28724	0.763745	0.565768	1.3924	0.163802	0.322548
SPD_RS01750	190.465	0.246444	0.176655	1.39131	0.164131	0.322863
SPD_RS07950	14.558	-0.698194	0.486852	-1.38882	0.164888	0.324019
SPD_RS00215	2.37781	-0.933677	0.665871	-1.38823	0.165067	0.324038
SPD_RS02290	0.906125	-1.22169	0.744095	-1.38712	0.165405	0.324038
SPD_RS09605	2.21939	1.04461	0.739617	1.38719	0.165385	0.324038
SPD_RS07485	13.6162	-0.52551	0.384315	-1.386	0.165748	0.324377
SPD_RS11020	3.25908	-0.944514	0.617087	-1.38541	0.165928	0.324399
SPD_RS05110	1.59907	-1.01236	0.717795	-1.38426	0.166278	0.324601
SPD_RS06535	11.259	0.654295	0.477282	1.38385	0.166405	0.324601
SPD_RS07535	30.8915	0.459572	0.327383	1.38341	0.16654	0.324601
SPD_RS08165	12.8493	-0.532996	0.373199	-1.38176	0.167046	0.325255
SPD_RS10205	92.3263	-0.243586	0.175515	-1.38084	0.167329	0.325476
SPD_RS10255	24.07	-0.552561	0.391119	-1.37962	0.167705	0.325876
SPD_RS07740	11.9766	-0.576931	0.414902	-1.37848	0.168054	0.326223
SPD_RS04710	57.095	-0.279969	0.202592	-1.374	0.169443	0.328585
SPD_RS02510	3.42039	0.993336	0.695895	1.37068	0.170473	0.330166
SPD_RS05260	17.1826	-0.470672	0.342222	-1.37027	0.170603	0.330166
SPD_RS05055	3.94999	-0.911042	0.604073	-1.36744	0.171487	0.331542
SPD_RS08235	41.1228	-0.324126	0.236104	-1.36633	0.171836	0.331882
SPD_RS07100	47.8877	-0.284467	0.206798	-1.36376	0.172643	0.332823
SPD_RS09375	51.5553	-0.29564	0.215192	-1.36367	0.172672	0.332823
SPD_RS08250	2.00784	-1.04591	0.698092	-1.36237	0.17308	0.333274
SPD_RS04500	3.80191	-0.859369	0.619898	-1.35891	0.174175	0.334805
SPD_RS07465	63.9543	-0.280291	0.206007	-1.35875	0.174224	0.334805
SPD_RS09790	2.81904	1.00871	0.769566	1.35767	0.174567	0.335127
SPD_RS10215	14.3114	-0.534556	0.39663	-1.35411	0.1757	0.336965
SPD_RS01255	4.80676	-0.816355	0.561159	-1.34984	0.177068	0.337894
SPD_RS05295	19.9952	0.492762	0.362478	1.35003	0.177006	0.337894
SPD_RS06840	4.92986	-0.773044	0.54564	-1.35094	0.176714	0.337894
SPD_RS06865	49.6764	0.325118	0.238876	1.3515	0.176536	0.337894
SPD_RS07135	161.211	0.364632	0.270014	1.35021	0.176949	0.337894
SPD_RS08710	6.75936	0.718777	0.55885	1.34554	0.178451	0.340194
SPD_RS11075	2.97635	-0.90038	0.628972	-1.34446	0.178799	0.340519
SPD_RS01890	12.4479	0.52284	0.38754	1.34228	0.179506	0.341524
SPD_RS01735	187.07	-0.214066	0.159932	-1.34131	0.17982	0.341783
SPD_RS06685	19.7417	-0.413877	0.300312	-1.34022	0.180172	0.3421
SPD_RS09595	0.610433	1.02588	0.786482	1.3397	0.180344	0.3421
SPD_RS03175	20.4694	0.458253	0.336315	1.33532	0.181773	0.342771
SPD_RS03245	5.11428	-0.881872	0.659775	-1.3367	0.18132	0.342771
SPD_RS06040	39.3915	0.428084	0.323327	1.33567	0.181658	0.342771
SPD_RS06115	16.7918	0.482714	0.359769	1.33643	0.181408	0.342771
SPD_RS08015	16.5902	-0.486398	0.362781	-1.33615	0.181501	0.342771
SPD_RS08140	11.9583	-0.576365	0.426536	-1.33771	0.18099	0.342771
SPD_RS05215	47.8921	0.331572	0.247427	1.33318	0.182472	0.343413
SPD_RS09125	6.58971	-0.686451	0.488645	-1.33334	0.18242	0.343413
SPD_RS03195	7.94496	0.571145	0.426644	1.33113	0.183146	0.344342
SPD_RS00515	1.21703	-0.942684	0.748224	-1.32639	0.184712	0.346946
SPD_RS08455	27.2343	-0.391597	0.28949	-1.32001	0.186831	0.350582
SPD_RS04145	47.8264	0.293721	0.222239	1.31386	0.188894	0.354106
SPD_RS00880	14.2086	0.479311	0.364227	1.30993	0.19022	0.356244
SPD_RS00470	5.35604	0.900297	0.681854	1.30822	0.1908	0.356632
SPD_RS02150	45.074	-0.304517	0.234337	-1.30852	0.190697	0.356632
SPD_RS07370	22.9304	-0.378402	0.291112	-1.3073	0.191109	0.356862
SPD_RS02090	25.6506	-0.48574	0.373165	-1.30351	0.1924	0.358922
SPD_RS01915	1.19863	0.904263	0.786102	1.29712	0.194591	0.362655
SPD_RS02680	2.90202	0.780994	0.612729	1.29435	0.195546	0.36408
SPD_RS02685	1.22871	-1.05826	0.747484	-1.29127	0.196609	0.364782
SPD_RS03130	0.853154	-1.03722	0.773654	-1.29154	0.196515	0.364782
SPD_RS05275	2.71132	-0.893331	0.634683	-1.29209	0.196327	0.364782
SPD_RS05535	1.94589	-0.944011	0.705339	-1.29105	0.196685	0.364782
SPD_RS03015	4.63208	0.714064	0.569871	1.2893	0.197293	0.365202
SPD_RS10050	21.5109	0.403899	0.313644	1.28948	0.197232	0.365202
SPD_RS00550	7.74119	0.697497	0.55107	1.28751	0.197916	0.365503
SPD_RS02000	31.4942	-0.337642	0.264654	-1.28792	0.197773	0.365503
SPD_RS06465	12.2643	-0.540993	0.420045	-1.28719	0.198029	0.365503
SPD_RS01405	36.5579	-0.333288	0.258983	-1.28633	0.19833	0.365706
SPD_RS05040	0.91853	-1.10206	0.779798	-1.28454	0.198955	0.366506
SPD_RS07005	2.26515	-0.990004	0.708625	-1.27948	0.200727	0.369415
SPD_RS02990	14.4126	0.558145	0.425308	1.27449	0.202491	0.372304
SPD_RS04850	18.5391	0.530865	0.418997	1.27199	0.203377	0.373573
SPD_RS01950	2.34493	0.917597	0.750474	1.26991	0.204118	0.374215
SPD_RS06610	15.0125	-0.463603	0.36538	-1.27021	0.204011	0.374215
SPD_RS00850	8.64163	-0.594211	0.452958	-1.26913	0.204396	0.374368
SPD_RS06530	15.308	0.482706	0.376206	1.26263	0.206722	0.378267
SPD_RS07110	203.172	0.281024	0.222673	1.25944	0.207872	0.380006
SPD_RS07800	11.5324	0.522046	0.4253	1.257	0.208755	0.381256
SPD_RS11200	11.9726	0.751659	0.611163	1.25521	0.209401	0.382072
SPD_RS00560	0.768629	0.938091	0.786809	1.2535	0.210023	0.382843
SPD_RS08495	2.59683	0.838198	0.683414	1.24907	0.211638	0.385419
SPD_RS05050	1.32065	-1.03099	0.765141	-1.24543	0.212973	0.387481
SPD_RS06035	99.4641	0.377963	0.305369	1.24076	0.214695	0.390244
SPD_RS00815	597.353	0.484318	0.390671	1.23961	0.215121	0.390454
SPD_RS06600	3.62753	-0.821352	0.619973	-1.23934	0.215219	0.390454
SPD_RS06720	33.0673	0.29694	0.244756	1.23587	0.216507	0.392419
SPD_RS09470	34.7594	-0.321565	0.260928	-1.23391	0.217236	0.393368
SPD_RS02755	67.6883	-0.211944	0.172873	-1.2262	0.220123	0.397971
SPD_RS10090	42.7704	0.303949	0.248168	1.22601	0.220194	0.397971
SPD_RS02495	9.64414	-0.545025	0.427526	-1.22301	0.221326	0.399639
SPD_RS08245	1.63543	-0.850891	0.717572	-1.21739	0.223454	0.403102
SPD_RS07985	2.10426	0.794874	0.685732	1.20989	0.226322	0.40789
SPD_RS04260	3.33839	-0.850984	0.625037	-1.2076	0.2272	0.409088
SPD_RS06130	5.97778	0.694485	0.586356	1.20617	0.22775	0.409694
SPD_RS05335	38.6943	0.430662	0.351265	1.20423	0.2285	0.410656
SPD_RS01470	26.8387	-0.387741	0.330168	-1.19902	0.230521	0.4139
SPD_RS01925	3.55158	0.748957	0.637072	1.19654	0.231485	0.414464
SPD_RS03295	3.70915	0.804617	0.667808	1.19745	0.23113	0.414464
SPD_RS09425	52.3167	-0.277274	0.231374	-1.19703	0.231296	0.414464
SPD_RS00015	2.51726	-0.875534	0.63784	-1.19593	0.231722	0.414501
SPD_RS08115	65.5892	0.395912	0.329032	1.19453	0.232271	0.414728
SPD_RS09910	124.673	-0.202056	0.168039	-1.1945	0.232283	0.414728
SPD_RS07650	1.26703	0.869461	0.786811	1.19202	0.233254	0.416074
SPD_RS03900	11.6478	0.492552	0.423303	1.18554	0.235805	0.420234
SPD_RS01900	7.83443	0.552466	0.466828	1.18242	0.237038	0.422039
SPD_RS00545	8.38591	-0.533404	0.445104	-1.17895	0.238416	0.424098
SPD_RS01940	26.3744	0.416083	0.352777	1.17764	0.23894	0.424282
SPD_RS03390	1.47548	-0.960605	0.716906	-1.17758	0.238963	0.424282
SPD_RS09710	5.93068	-0.633532	0.53693	-1.17647	0.239409	0.424679
SPD_RS02775	44.026	0.321161	0.272288	1.17398	0.240405	0.426051
SPD_RS01340	122.113	-0.240486	0.206436	-1.17018	0.241927	0.427904
SPD_RS03840	23.6979	-0.390386	0.327866	-1.1703	0.241881	0.427904
SPD_RS07755	46.5301	-0.319874	0.273638	-1.1697	0.242121	0.427904
SPD_RS00845	48.6787	-0.393487	0.333372	-1.16666	0.243346	0.42888
SPD_RS02295	3.24704	-0.805411	0.631207	-1.167	0.243209	0.42888
SPD_RS03200	2.69909	0.715594	0.619899	1.16679	0.243293	0.42888
SPD_RS07900	33.6225	0.299728	0.257035	1.16249	0.245038	0.431466
SPD_RS00105	1.25313	-0.910843	0.761166	-1.16072	0.245755	0.431933
SPD_RS00580	4.91252	0.799119	0.669407	1.1612	0.245563	0.431933
SPD_RS09435	1.65875	-0.878777	0.745665	-1.16014	0.245993	0.431955
SPD_RS10930	16.8803	0.65086	0.529126	1.15956	0.246229	0.431973
SPD_RS03805	8.01952	-0.587584	0.507484	-1.15857	0.246632	0.432284
SPD_RS11135	1.38975	-0.847507	0.738584	-1.1562	0.247599	0.432403
SPD_RS04975	2.75306	-0.838813	0.651294	-1.15683	0.247342	0.432403
SPD_RS05945	2.19536	0.834791	0.727724	1.15619	0.247604	0.432403
SPD_RS06300	21.8744	-0.366836	0.301591	-1.15773	0.246975	0.432403
SPD_RS10595	42.8312	0.383868	0.326472	1.15468	0.248223	0.433089
SPD_RS02590	4.36576	-0.686175	0.593952	-1.15383	0.248568	0.433297
SPD_RS05180	3.06299	0.727934	0.635318	1.15246	0.249132	0.433883
SPD_RS03760	11.3277	0.563902	0.494966	1.15173	0.249432	0.434012
SPD_RS10460	52.8867	0.294598	0.25348	1.14855	0.250742	0.435894
SPD_RS00835	13.0996	0.680598	0.588755	1.14513	0.252155	0.437205
SPD_RS03375	1.33709	-0.869455	0.734686	-1.14483	0.252278	0.437205
SPD_RS05065	0.776203	0.863958	0.787019	1.14452	0.25241	0.437205
SPD_RS07430	18.3005	-0.431646	0.374016	-1.1457	0.25192	0.437205
SPD_RS01920	0.911452	0.909055	0.777524	1.14284	0.253103	0.437777
SPD_RS10265	23.1425	-0.360705	0.319271	-1.14262	0.253197	0.437777
SPD_RS02760	17.6968	-0.381277	0.334826	-1.1409	0.25391	0.437824
SPD_RS05190	49.3123	0.253794	0.222894	1.14122	0.25378	0.437824
SPD_RS10970	1.3598	0.820803	0.715408	1.14137	0.253715	0.437824
SPD_RS01875	39.9111	0.246933	0.218485	1.13556	0.25614	0.440874
SPD_RS07120	198.71	0.301477	0.265114	1.13595	0.255978	0.440874
SPD_RS06135	5.53177	-0.662084	0.554795	-1.13312	0.257163	0.442237
SPD_RS01270	0.647885	-0.902171	0.765447	-1.12953	0.258674	0.444436
SPD_RS08820	20.487	0.424424	0.374205	1.12857	0.259081	0.444736
SPD_RS00165	1.94328	-0.709164	0.739216	-1.12539	0.260425	0.445653
SPD_RS01845	23.71	-0.359487	0.315587	-1.1251	0.260546	0.445653
SPD_RS11015	3.10942	-0.738554	0.630255	-1.12565	0.260315	0.445653
SPD_RS05680	54.5669	-0.218117	0.193034	-1.12566	0.260311	0.445653
SPD_RS05740	25.8125	0.375038	0.337855	1.12255	0.261627	0.446899
SPD_RS05825	13.0863	-0.470972	0.417211	-1.12228	0.261742	0.446899
SPD_RS02130	88.8557	-0.224439	0.199731	-1.12169	0.261996	0.446934
SPD_RS03600	30.4899	0.334796	0.303829	1.12022	0.26262	0.447202
SPD_RS04550	15.5442	-0.439667	0.384231	-1.12063	0.262444	0.447202
SPD_RS02695	2.46706	-0.803833	0.712849	-1.11805	0.263545	0.4476
SPD_RS03550	59.839	0.20754	0.18529	1.11748	0.263789	0.4476
SPD_RS11090	4.7284	0.831565	0.699277	1.11804	0.263552	0.4476
SPD_RS10320	1.83708	-0.912563	0.685734	-1.11759	0.263741	0.4476
SPD_RS11025	1.73413	0.812321	0.735158	1.11636	0.26427	0.447622
SPD_RS05940	3.08079	0.754134	0.647291	1.11672	0.264114	0.447622
SPD_RS01355	18.1963	-0.404019	0.360461	-1.11359	0.265456	0.447644
SPD_RS01835	58.3456	0.272435	0.239952	1.11287	0.265765	0.447644
SPD_RS03060	11.0937	0.429381	0.396125	1.11292	0.265743	0.447644
SPD_RS04965	7.1836	0.507617	0.454888	1.11421	0.26519	0.447644
SPD_RS06965	9.17379	0.48754	0.438788	1.11251	0.26592	0.447644
SPD_RS09230	2.0429	0.84256	0.776046	1.11308	0.265675	0.447644
SPD_RS09280	13.4171	0.529533	0.479002	1.1135	0.265495	0.447644
SPD_RS07015	2785.18	0.185229	0.166801	1.1105	0.266782	0.448701
SPD_RS00030	46.7432	-0.268668	0.242123	-1.10973	0.267116	0.448867
SPD_RS03155	13.4223	-0.436575	0.385917	-1.1075	0.268077	0.450087
SPD_RS05310	8.68592	-0.571368	0.501191	-1.10536	0.269003	0.451246
SPD_RS05210	16.8807	-0.412416	0.37447	-1.10423	0.269492	0.45167
SPD_RS01210	7.13124	-0.529392	0.456623	-1.10191	0.2705	0.452964
SPD_RS08270	14.2791	-0.481716	0.445196	-1.10065	0.271049	0.453485
SPD_RS02520	17.0653	-0.38729	0.347377	-1.09741	0.272463	0.453937
SPD_RS03180	15.1538	0.40989	0.370407	1.09731	0.272505	0.453937
SPD_RS06975	88.3555	-0.201081	0.183483	-1.09818	0.272126	0.453937
SPD_RS09235	1.13054	-0.938187	0.778834	-1.0975	0.272423	0.453937
SPD_RS09800	0.985516	0.758867	0.780823	1.09895	0.271788	0.453937
SPD_RS07980	7.42361	-0.73914	0.6397	-1.09466	0.273666	0.455476
SPD_RS07260	24.5809	0.336176	0.308876	1.09385	0.274021	0.45567
SPD_RS00195	19.2342	-0.34311	0.307868	-1.09282	0.274473	0.456026
SPD_RS10285	53.2538	-0.233957	0.214229	-1.09097	0.275288	0.456983
SPD_RS01535	0.78352	0.765879	0.777928	1.08635	0.277322	0.459563
SPD_RS10835	18.937	-0.41169	0.369654	-1.0868	0.277125	0.459563
SPD_RS04645	8.42626	-0.555621	0.502826	-1.08567	0.277625	0.459667
SPD_RS08275	12.5501	0.447983	0.407801	1.08182	0.279333	0.462095
SPD_RS04520	1.93009	-0.788406	0.708236	-1.07821	0.280942	0.464029
SPD_RS04635	8.58753	-0.489038	0.436685	-1.0781	0.280987	0.464029
SPD_RS03405	3.10366	0.563122	0.610914	1.07664	0.28164	0.464706
SPD_RS02060	90.661	-0.222909	0.206122	-1.07336	0.283111	0.464725
SPD_RS03895	24.64	0.347411	0.322201	1.07282	0.283351	0.464725
SPD_RS03950	8.71441	-0.510742	0.474365	-1.07555	0.282129	0.464725
SPD_RS04585	5.41752	-0.631566	0.584316	-1.07336	0.283111	0.464725
SPD_RS06260	1.01771	-0.781313	0.764636	-1.07307	0.28324	0.464725
SPD_RS07355	113.619	-0.235363	0.217382	-1.07548	0.28216	0.464725
SPD_RS09725	9.27197	0.561966	0.525353	1.07362	0.282993	0.464725
SPD_RS04100	32.7827	0.296836	0.277464	1.07227	0.283597	0.46473
SPD_RS00410	63.5529	-0.251325	0.237267	-1.07058	0.284359	0.465579
SPD_RS07065	22.2721	0.396829	0.374816	1.07002	0.284609	0.465591
SPD_RS08925	3.47983	-0.741414	0.605649	-1.06831	0.285381	0.466456
SPD_RS04250	5.91719	-0.531509	0.460188	-1.06105	0.288669	0.471076
SPD_RS11115	2.77477	0.725188	0.680967	1.06098	0.2887	0.471076
SPD_RS06830	19.0625	0.317006	0.304107	1.05826	0.289936	0.47269
SPD_RS04420	20.9342	-0.324285	0.304155	-1.05591	0.29101	0.474037
SPD_RS10885	28.0745	0.27858	0.261988	1.05431	0.291739	0.47482
SPD_RS04480	38.3841	0.250907	0.236829	1.05306	0.292314	0.475003
SPD_RS08675	0.730473	0.813616	0.77898	1.05299	0.292348	0.475003
SPD_RS10145	27.5228	-0.412026	0.363561	-1.0514	0.293074	0.475779
SPD_RS10635	1.93866	0.796668	0.768527	1.05068	0.293407	0.475915
SPD_RS04205	12.0004	0.379334	0.379665	1.04851	0.294402	0.476779
SPD_RS06200	0.989355	0.789678	0.780917	1.04844	0.294437	0.476779
SPD_RS06415	15.3767	0.388661	0.369232	1.04774	0.29476	0.476898
SPD_RS08375	16.2388	0.396031	0.383123	1.04658	0.295294	0.477358
SPD_RS01335	45.4927	-0.261166	0.251643	-1.04591	0.295601	0.477451
SPD_RS09950	2.6071	-0.69087	0.657842	-1.04455	0.296232	0.478067
SPD_RS03230	21.1541	-0.332829	0.316802	-1.04246	0.297201	0.479227
SPD_RS09385	4.76698	0.614461	0.573173	1.03989	0.298393	0.480745
SPD_RS09155	0.978953	0.798593	0.782159	1.03784	0.299344	0.481871
SPD_RS00980	26.0172	0.363071	0.350629	1.03671	0.299871	0.482313
SPD_RS01995	10.3237	0.421485	0.40078	1.03598	0.300209	0.482452
SPD_RS10455	43.4364	-0.312534	0.303689	-1.03479	0.300766	0.482941
SPD_RS05170	23.8783	-0.335197	0.319251	-1.0324	0.301883	0.484328
SPD_RS04765	10.4593	0.411325	0.405288	1.02849	0.303717	0.486456
SPD_RS09325	12.6257	-0.543674	0.48413	-1.02854	0.303695	0.486456
SPD_RS01265	0.663755	-0.84901	0.778486	-1.0266	0.304608	0.487474
SPD_RS05415	4.69586	0.516484	0.557182	1.02534	0.305205	0.488022
SPD_RS01525	1.65063	0.767518	0.764302	1.02379	0.305934	0.488324
SPD_RS04325	0.946724	-0.884109	0.781046	-1.02343	0.306104	0.488324
SPD_RS06485	10.2335	0.46575	0.440334	1.02331	0.306159	0.488324
SPD_RS01545	3.17503	0.594808	0.603556	1.02205	0.306756	0.48835
SPD_RS04980	4.09474	-0.629814	0.617348	-1.02205	0.306755	0.48835
SPD_RS05895	14.0232	0.400117	0.378965	1.02166	0.306941	0.48835
SPD_RS06620	12.9371	-0.418669	0.409176	-1.01917	0.308125	0.489684
SPD_RS09140	34.2998	-0.451424	0.443437	-1.01881	0.308291	0.489684
SPD_RS04365	13.2142	0.418638	0.412079	1.01711	0.309102	0.490561
SPD_RS04610	24.8028	-0.31516	0.304743	-1.01658	0.309356	0.490561
SPD_RS03905	17.4198	0.33792	0.332511	1.01454	0.310323	0.491688
SPD_RS06560	63.5109	-0.213293	0.21125	-1.01396	0.3106	0.491719
SPD_RS08615	1.19996	-0.962215	0.74242	-1.01135	0.311849	0.493288
SPD_RS09585	2.78729	-0.754313	0.642993	-1.00835	0.313286	0.495152
SPD_RS00040	10.4972	0.409849	0.406158	1.00662	0.314116	0.496055
SPD_RS01830	282.228	-0.136844	0.137315	-1.00497	0.31491	0.496899
SPD_RS01455	99.9007	-0.232295	0.233961	-1.00218	0.316257	0.498613
SPD_RS01665	19.4073	0.346514	0.34439	1.00142	0.316622	0.498777
SPD_RS00450	1.13302	0.77562	0.775411	0.997678	0.318436	0.50081
SPD_RS04690	16.0759	0.360399	0.358409	0.998069	0.318246	0.50081
SPD_RS09830	2.86133	-0.575223	0.675781	-0.996118	0.319193	0.501588
SPD_RS01795	69.1469	-0.222263	0.225858	-0.994282	0.320085	0.502197
SPD_RS07930	2.54064	0.680632	0.720397	0.994243	0.320104	0.502197
SPD_RS02985	35.6031	0.277446	0.274799	0.991351	0.321514	0.503678
SPD_RS05970	15.2689	0.38731	0.396786	0.991226	0.321575	0.503678
SPD_RS02395	11.6713	0.332759	0.343038	0.990018	0.322166	0.50419
SPD_RS05705	9.19596	-0.446415	0.451587	-0.988956	0.322685	0.50459
SPD_RS01020	14.0829	-0.376076	0.381219	-0.987368	0.323462	0.505393
SPD_RS02265	4.38449	-0.594072	0.574714	-0.985829	0.324217	0.50616
SPD_RS07060	201.54	-0.140071	0.142187	-0.983764	0.325232	0.50733
SPD_RS03780	44.6007	0.330559	0.338131	0.980438	0.32687	0.50947
SPD_RS03540	34.4038	-0.267534	0.270893	-0.978617	0.327769	0.510456
SPD_RS08090	21.4592	-0.2967	0.298658	-0.976088	0.329021	0.511989
SPD_RS05105	1.9158	0.705124	0.726533	0.975528	0.329298	0.512004
SPD_RS04865	7.96403	-0.525225	0.531257	-0.973301	0.330404	0.513306
SPD_RS03975	29.5257	0.27132	0.279387	0.972111	0.330995	0.513808
SPD_RS10510	5.80582	0.598272	0.651072	0.97073	0.331683	0.514458
SPD_RS02445	23.004	-0.301271	0.308015	-0.970022	0.332035	0.514588
SPD_RS09955	6.16967	-0.563693	0.540266	-0.969218	0.332437	0.514793
SPD_RS03755	5.63445	0.478678	0.495625	0.966104	0.333992	0.516366
SPD_RS09225	2.66498	0.626986	0.648369	0.966623	0.333732	0.516366
SPD_RS04105	157.878	-0.165524	0.171459	-0.965403	0.334343	0.516491
SPD_RS10120	62.3235	0.262071	0.272763	0.964712	0.334689	0.516609
SPD_RS02450	50.3444	-0.200882	0.205653	-0.962983	0.335556	0.516848
SPD_RS09335	26.9413	-0.409432	0.399455	-0.962788	0.335654	0.516848
SPD_RS10170	11.5	-0.429179	0.435742	-0.963493	0.3353	0.516848
SPD_RS04305	11.7617	0.400687	0.413617	0.961659	0.336221	0.517305
SPD_RS08920	25.5178	0.283108	0.296062	0.960851	0.336627	0.517513
SPD_RS02795	1.60334	-0.713853	0.708538	-0.960195	0.336957	0.517605
SPD_RS08170	7.14093	-0.526754	0.541363	-0.953471	0.340352	0.521983
SPD_RS08305	11.9646	-0.378134	0.389896	-0.953469	0.340352	0.521983
SPD_RS06940	3.58571	0.586173	0.601743	0.952893	0.340644	0.522012
SPD_RS02885	17.0745	0.344849	0.36623	0.95215	0.341021	0.522171
SPD_RS02390	189.698	0.173427	0.183021	0.949759	0.342235	0.523611
SPD_RS09940	2.8806	0.769684	0.715743	0.944697	0.344813	0.527135
SPD_RS02780	10.0914	-0.404399	0.435353	-0.942854	0.345755	0.528153
SPD_RS06280	2.20807	0.651322	0.75141	0.940525	0.346948	0.529553
SPD_RS08405	0.635914	0.716387	0.782829	0.938518	0.347978	0.53057
SPD_RS08945	4.55116	0.501954	0.588003	0.938147	0.348169	0.53057
SPD_RS06295	17.0123	-0.397962	0.40145	-0.934172	0.350215	0.533263
SPD_RS00640	1.9855	0.666628	0.696551	0.930741	0.351988	0.535423
SPD_RS07315	12.7244	0.46369	0.506017	0.930343	0.352193	0.535423
SPD_RS03385	1.27609	0.618679	0.719657	0.929529	0.352615	0.535639
SPD_RS06015	40.1343	-0.248413	0.269693	-0.925352	0.354783	0.538505
SPD_RS09510	10.3969	0.430548	0.464826	0.924286	0.355337	0.538919
SPD_RS08360	15.3646	-0.389713	0.43241	-0.921137	0.356979	0.54098
SPD_RS00795	4.76646	0.643382	0.627714	0.919913	0.357618	0.541092
SPD_RS02910	5.52318	-0.499719	0.543881	-0.920113	0.357513	0.541092
SPD_RS00500	37.4256	-0.285775	0.316103	-0.913743	0.360852	0.545403
SPD_RS07760	13.7202	0.306469	0.339214	0.91339	0.361038	0.545403
SPD_RS06590	4.90146	-0.518157	0.584807	-0.912434	0.36154	0.545732
SPD_RS01060	23.9806	-0.4644	0.534447	-0.908632	0.363544	0.548324
SPD_RS00505	25.0554	-0.392289	0.426536	-0.907828	0.363969	0.548533
SPD_RS03135	13.9793	-0.333362	0.351959	-0.907209	0.364296	0.548594
SPD_RS09430	18.6034	-0.319885	0.368567	-0.905909	0.364984	0.549198
SPD_RS04150	7.052	0.43223	0.486466	0.903085	0.366481	0.550944
SPD_RS04970	2.9643	0.546663	0.65242	0.902634	0.36672	0.550944
SPD_RS04810	49.9385	-0.215985	0.235379	-0.901055	0.367559	0.551771
SPD_RS07910	4.09048	-0.57755	0.603414	-0.900387	0.367915	0.551872
SPD_RS10150	1.02147	0.639457	0.762032	0.898989	0.368659	0.552555
SPD_RS08380	2.42382	-0.634117	0.670365	-0.89324	0.371729	0.55672
SPD_RS09495	2.16777	-0.625513	0.666523	-0.892139	0.372319	0.557168
SPD_RS09085	97.8738	-0.154022	0.174226	-0.891514	0.372653	0.557233
SPD_RS01695	76.0093	0.192189	0.216428	0.887383	0.374873	0.559292
SPD_RS06490	2.74525	0.639817	0.685535	0.88805	0.374514	0.559292
SPD_RS09555	31.5839	-0.241334	0.266569	-0.88732	0.374907	0.559292
SPD_RS07805	149.202	0.212433	0.23989	0.885897	0.375673	0.559999
SPD_RS05000	1.74247	-0.718146	0.696251	-0.885149	0.376076	0.560046
SPD_RS07390	36.2485	-0.227467	0.254924	-0.884752	0.37629	0.560046
SPD_RS01445	11.3686	-0.402931	0.471994	-0.882127	0.377708	0.561578
SPD_RS03590	119.053	-0.257558	0.292657	-0.880139	0.378784	0.561578
SPD_RS07690	3.2539	-0.59558	0.62148	-0.881186	0.378217	0.561578
SPD_RS09835	77.2768	-0.158095	0.180646	-0.881725	0.377925	0.561578
SPD_RS10875	26.0971	0.243475	0.275004	0.880135	0.378786	0.561578
SPD_RS00285	21.8577	0.347651	0.394759	0.879149	0.37932	0.561875
SPD_RS07955	2.02647	-0.693356	0.689625	-0.878682	0.379574	0.561875
SPD_RS05200	4.01522	0.529415	0.581103	0.87748	0.380226	0.562405
SPD_RS08185	5.0889	0.540993	0.571853	0.875169	0.381482	0.563827
SPD_RS01570	4.2573	-0.603417	0.640766	-0.873039	0.382642	0.565105
SPD_RS09545	1.39581	-0.720945	0.722773	-0.871983	0.383218	0.56552
SPD_RS02145	61.6213	0.221081	0.252733	0.866725	0.386092	0.568668
SPD_RS02850	2.8823	-0.577512	0.625804	-0.866451	0.386243	0.568668
SPD_RS10280	27.2914	-0.271094	0.311994	-0.867513	0.385661	0.568668
SPD_RS08280	18.3084	-0.297856	0.343462	-0.863332	0.387955	0.57075
SPD_RS00435	14.9718	0.326672	0.379864	0.862178	0.38859	0.571135
SPD_RS01615	3.05302	-0.798054	0.758806	-0.861772	0.388813	0.571135
SPD_RS06520	5.53849	0.466305	0.513852	0.861183	0.389137	0.571172
SPD_RS01865	196.245	-0.125691	0.146057	-0.859761	0.389921	0.571184
SPD_RS05485	26.0418	0.2411	0.28524	0.859002	0.390339	0.571184
SPD_RS05760	37.7146	-0.214753	0.248133	-0.860074	0.389748	0.571184
SPD_RS08760	6.42538	-0.483295	0.583806	-0.85904	0.390318	0.571184
SPD_RS08190	9.11292	0.396926	0.444521	0.857615	0.391105	0.571868
SPD_RS10070	2.52634	-0.696211	0.667464	-0.855472	0.39229	0.573162
SPD_RS08730	0.922465	0.605196	0.770599	0.854565	0.392792	0.573458
SPD_RS04870	31.1927	0.227442	0.264921	0.849806	0.395433	0.576874
SPD_RS08490	1.2777	0.564262	0.743979	0.847171	0.3969	0.578573
SPD_RS02580	14.407	-0.313816	0.385439	-0.846182	0.397451	0.578935
SPD_RS05695	4.97986	-0.475863	0.59624	-0.841195	0.400239	0.582552
SPD_RS07820	1.3382	-0.726981	0.767556	-0.839572	0.401148	0.583021
SPD_RS08850	23.024	-0.287657	0.347919	-0.839534	0.40117	0.583021
SPD_RS02160	60.2794	-0.154312	0.183469	-0.834673	0.403902	0.586547
SPD_RS00125	0.953067	0.550203	0.773048	0.831811	0.405516	0.587808
SPD_RS03170	19.9909	-0.262929	0.318596	-0.83163	0.405618	0.587808
SPD_RS07330	10.7253	-0.350685	0.415286	-0.831499	0.405692	0.587808
SPD_RS04115	29.4204	-0.214927	0.252791	-0.830889	0.406036	0.587862
SPD_RS02900	23.0994	-0.238235	0.287335	-0.82978	0.406663	0.588324
SPD_RS03415	1.02747	-0.689165	0.719689	-0.825063	0.409336	0.590851
SPD_RS07555	3.05732	0.626393	0.674342	0.826063	0.408768	0.590851
SPD_RS11125	2.20258	0.541379	0.714899	0.825547	0.409061	0.590851
SPD_RS00145	15.0264	-0.317369	0.370148	-0.823927	0.409981	0.591337
SPD_RS03745	5.91042	0.338618	0.461661	0.815804	0.414612	0.596668
SPD_RS05410	3.68764	0.441933	0.649726	0.816328	0.414313	0.596668
SPD_RS07180	59.6908	-0.175049	0.215444	-0.816322	0.414316	0.596668
SPD_RS07440	42.4653	-0.183542	0.221553	-0.814336	0.415453	0.597428
SPD_RS06085	11.0589	0.319627	0.387061	0.812136	0.416714	0.598792
SPD_RS02525	25.4422	-0.275965	0.336648	-0.808647	0.418718	0.60122
SPD_RS05850	8.98359	0.352465	0.443113	0.803287	0.421809	0.605204
SPD_RS01260	6.09256	0.405998	0.512827	0.80184	0.422645	0.60595
SPD_RS04215	163.12	0.131776	0.16535	0.799462	0.424023	0.606613
SPD_RS05220	46.0935	0.206563	0.255218	0.7994	0.424058	0.606613
SPD_RS07560	6.90601	0.419945	0.510406	0.799506	0.423997	0.606613
SPD_RS06605	28.078	0.243889	0.307422	0.797405	0.425216	0.607516
SPD_RS08430	0.824943	-0.656159	0.757536	-0.797218	0.425324	0.607516
SPD_RS04430	6.93453	0.30962	0.418917	0.793776	0.427326	0.609919
SPD_RS11220	4.32718	-0.485426	0.5924	-0.792287	0.428194	0.610702
SPD_RS11240	0.89727	0.57405	0.780236	0.788555	0.430372	0.613352
SPD_RS04725	32.0373	-0.197994	0.250893	-0.787857	0.43078	0.613477
SPD_RS00825	412.359	0.322227	0.4105	0.78493	0.432495	0.615461
SPD_RS09720	11.8587	-0.36167	0.461243	-0.780301	0.435214	0.61887
SPD_RS00745	7.23994	-0.36768	0.498074	-0.779611	0.43562	0.618988
SPD_RS03440	1.58744	0.445096	0.680737	0.778992	0.435985	0.619046
SPD_RS04110	34.7476	0.186926	0.243789	0.773942	0.438965	0.622055
SPD_RS05590	21.5478	-0.267082	0.345146	-0.77375	0.439078	0.622055
SPD_RS11215	2.45844	-0.469928	0.656254	-0.77473	0.438499	0.622055
SPD_RS08775	19.7733	0.269062	0.34967	0.763261	0.445308	0.630413
SPD_RS10605	2.6989	-0.528465	0.664113	-0.762112	0.445993	0.630917
SPD_RS05425	1101.12	-0.148877	0.195802	-0.759758	0.447399	0.631972
SPD_RS09580	13.0022	-0.311342	0.3943	-0.760036	0.447233	0.631972
SPD_RS04935	45.2746	0.215725	0.287777	0.756785	0.449178	0.633856
SPD_RS08655	10.7739	-0.301143	0.407887	-0.756424	0.449395	0.633856
SPD_RS10705	8.23011	-0.368583	0.45713	-0.755776	0.449784	0.633937
SPD_RS03595	12.3049	0.24513	0.340282	0.754139	0.450766	0.634386
SPD_RS03855	8.18094	-0.359764	0.447816	-0.754324	0.450655	0.634386
SPD_RS01690	17.6385	-0.237559	0.309515	-0.752516	0.451741	0.634892
SPD_RS06895	7.88912	-0.380679	0.481598	-0.752437	0.451788	0.634892
SPD_RS03925	17.7962	0.233113	0.311751	0.750558	0.452919	0.635547
SPD_RS04255	3.17245	-0.555655	0.631607	-0.750743	0.452808	0.635547
SPD_RS02440	25.5981	-0.224336	0.293025	-0.745939	0.455704	0.638053
SPD_RS04985	3.87068	0.432277	0.571103	0.74659	0.455311	0.638053
SPD_RS09205	2.52515	0.472653	0.656661	0.74634	0.455462	0.638053
SPD_RS06820	6.95699	0.333011	0.446936	0.745169	0.456169	0.638237
SPD_RS06110	18.1192	0.275783	0.363677	0.7433	0.4573	0.638768
SPD_RS07765	214.518	0.0892272	0.1199	0.743926	0.456921	0.638768
SPD_RS08845	11.8896	-0.312399	0.420134	-0.742887	0.45755	0.638768
SPD_RS08285	13.4748	-0.262049	0.342742	-0.742189	0.457973	0.638892
SPD_RS03790	25.415	0.240667	0.325311	0.739133	0.459826	0.640078
SPD_RS06900	5.66719	-0.396358	0.534314	-0.7393	0.459725	0.640078
SPD_RS10140	35.3536	-0.396989	0.499309	-0.739303	0.459723	0.640078
SPD_RS04510	12.6738	0.299303	0.410436	0.737226	0.460985	0.641225
SPD_RS02650	3.63757	0.450553	0.59393	0.736547	0.461398	0.641333
SPD_RS00975	45.504	-0.175935	0.240711	-0.735356	0.462123	0.641875
SPD_RS11000	3.03638	-0.553763	0.654062	-0.734738	0.462499	0.641931
SPD_RS09315	22.1499	0.299979	0.425226	0.733622	0.463179	0.64241
SPD_RS05755	3.21355	0.473457	0.637601	0.732902	0.463618	0.642553
SPD_RS03775	21.5489	0.213342	0.292304	0.730555	0.465051	0.644072
SPD_RS01275	6.75859	-0.40727	0.532155	-0.72838	0.466381	0.645044
SPD_RS02545	5.44646	0.55305	0.679423	0.728305	0.466427	0.645044
SPD_RS03605	6.63427	-0.358395	0.491351	-0.725627	0.468067	0.646379
SPD_RS07750	14.1456	-0.288252	0.42992	-0.725756	0.467989	0.646379
SPD_RS01935	15.1467	0.286285	0.399963	0.724868	0.468533	0.646555
SPD_RS06220	7.69724	-0.436626	0.559688	-0.724064	0.469027	0.64677
SPD_RS00750	5.50125	0.375038	0.51757	0.721572	0.470558	0.648414
SPD_RS02100	70.1228	-0.235289	0.328203	-0.720185	0.471411	0.649123
SPD_RS09400	18.6696	-0.240701	0.327342	-0.719632	0.471751	0.649125
SPD_RS03615	50.8073	0.16359	0.230729	0.718046	0.472729	0.650002
SPD_RS02330	7.11381	0.324909	0.464088	0.714944	0.474644	0.652166
SPD_RS10370	7.09156	-0.34262	0.464506	-0.714312	0.475034	0.652235
SPD_RS01250	4.65917	-0.448366	0.563463	-0.711438	0.476813	0.654208
SPD_RS00945	8.31594	-0.350322	0.488616	-0.710368	0.477476	0.65449
SPD_RS02115	6.88552	0.624341	0.684029	0.710003	0.477702	0.65449
SPD_RS04070	9.99441	-0.305409	0.428121	-0.708189	0.478828	0.655094
SPD_RS04860	13.2117	0.245663	0.355776	0.708603	0.478571	0.655094
SPD_RS02835	7.83116	-0.355405	0.496183	-0.706736	0.479731	0.65586
SPD_RS07225	33.9555	0.191114	0.269182	0.705784	0.480322	0.656201
SPD_RS01955	1.43976	0.473532	0.783325	0.705025	0.480794	0.656377
SPD_RS08705	3.49984	-0.44929	0.677397	-0.704236	0.481286	0.656579
SPD_RS02250	10.7424	0.247055	0.379602	0.7019	0.482741	0.656659
SPD_RS02940	19.5904	-0.225415	0.309287	-0.701324	0.483101	0.656659
SPD_RS03735	20.6544	-0.224873	0.308745	-0.70159	0.482935	0.656659
SPD_RS03945	19.3237	0.274566	0.384454	0.700841	0.483402	0.656659
SPD_RS05230	2.17325	-0.499638	0.701438	-0.700982	0.483314	0.656659
SPD_RS09290	5.49452	0.51025	0.623059	0.702827	0.482164	0.656659
SPD_RS03360	6.15574	-0.402134	0.55989	-0.697465	0.485512	0.65859
SPD_RS06290	10.0215	-0.364058	0.473351	-0.697997	0.485179	0.65859
SPD_RS05080	0.627717	-0.542609	0.782824	-0.696361	0.486203	0.659059
SPD_RS01235	1.27107	0.447136	0.762017	0.694033	0.487661	0.660569
SPD_RS05005	1.67751	-0.518365	0.694513	-0.691768	0.489083	0.662026
SPD_RS05090	1.6048	0.468672	0.744858	0.686148	0.49262	0.665871
SPD_RS06890	13.1559	-0.260567	0.386583	-0.686272	0.492542	0.665871
SPD_RS05920	37.6292	-0.170547	0.251002	-0.684811	0.493463	0.666541
SPD_RS05100	0.879419	0.524267	0.764192	0.683844	0.494074	0.666895
SPD_RS02355	10.1963	-0.332946	0.484892	-0.683268	0.494438	0.666916
SPD_RS08815	6.86944	0.338414	0.48877	0.682449	0.494955	0.667144
SPD_RS09475	11.8881	-0.258749	0.378245	-0.679716	0.496685	0.669004
SPD_RS05950	8.37069	0.349461	0.49249	0.677711	0.497955	0.670243
SPD_RS05600	78.1925	0.168454	0.244139	0.676915	0.49846	0.670451
SPD_RS00225	2.39618	0.48871	0.733789	0.675834	0.499146	0.670515
SPD_RS08415	1.91055	-0.381975	0.75144	-0.675736	0.499208	0.670515
SPD_RS05015	6.79077	-0.377021	0.503506	-0.674815	0.499793	0.670831
SPD_RS10335	1.48601	-0.536254	0.754519	-0.67128	0.502042	0.673377
SPD_RS05750	5.44643	-0.385855	0.504044	-0.668703	0.503685	0.675107
SPD_RS07925	2.11888	-0.452127	0.677599	-0.667602	0.504388	0.675576
SPD_RS00830	990.123	0.2951	0.44336	0.665821	0.505525	0.675681
SPD_RS02370	64.7952	0.120836	0.18281	0.665873	0.505492	0.675681
SPD_RS05910	4.36549	0.302426	0.499841	0.666521	0.505078	0.675681
SPD_RS04990	15.8637	-0.234352	0.358994	-0.664442	0.506407	0.676388
SPD_RS10995	2.63869	-0.411346	0.724969	-0.661368	0.508376	0.678544
SPD_RS03830	7.14628	-0.323622	0.435705	-0.657129	0.511098	0.681226
SPD_RS07975	3.87801	-0.473911	0.603332	-0.657373	0.510941	0.681226
SPD_RS04470	13.8858	0.240441	0.361497	0.656336	0.511608	0.681432
SPD_RS04055	2.38575	-0.438408	0.74487	-0.653089	0.513699	0.683741
SPD_RS08340	1.03181	0.526391	0.771793	0.652382	0.514155	0.683872
SPD_RS05840	8.5422	-0.288194	0.442165	-0.651142	0.514955	0.68446
SPD_RS04770	39.953	-0.18835	0.288649	-0.648519	0.516649	0.684612
SPD_RS05290	9.81705	0.27612	0.425055	0.649178	0.516223	0.684612
SPD_RS06580	38.4183	-0.148741	0.230862	-0.647935	0.517027	0.684612
SPD_RS06930	207.949	-0.185429	0.287237	-0.648403	0.516724	0.684612
SPD_RS10465	12.2749	-0.24751	0.364908	-0.647645	0.517214	0.684612
SPD_RS10535	0.729377	0.479588	0.779668	0.649657	0.515913	0.684612
SPD_RS06265	1.44102	-0.488498	0.716791	-0.646867	0.517718	0.684804
SPD_RS04815	2.03075	0.440681	0.675816	0.645371	0.518687	0.685612
SPD_RS00865	5.95456	0.380778	0.547255	0.643837	0.519681	0.686452
SPD_RS02805	3.11427	-0.443752	0.623101	-0.641252	0.521359	0.686773
SPD_RS03690	7.31243	-0.376067	0.572664	-0.641726	0.521051	0.686773
SPD_RS09690	9.52898	0.312283	0.462202	0.642817	0.520343	0.686773
SPD_RS10795	0.776381	0.492385	0.76804	0.642064	0.520831	0.686773
SPD_RS00920	38.553	-0.174274	0.273983	-0.634586	0.525698	0.691765
SPD_RS09160	3.62635	0.461904	0.76424	0.634321	0.525872	0.691765
SPD_RS09115	16.9981	0.210678	0.34029	0.633136	0.526645	0.691831
SPD_RS09150	1.26663	-0.445533	0.780759	-0.633624	0.526326	0.691831
SPD_RS02365	10.5773	0.248988	0.401578	0.631911	0.527445	0.692407
SPD_RS02705	6.28672	0.362739	0.563678	0.629734	0.528869	0.692849
SPD_RS03395	0.980322	-0.506244	0.769137	-0.62863	0.529591	0.692849
SPD_RS11105	7.47897	0.291232	0.460841	0.629105	0.52928	0.692849
SPD_RS09330	6.63395	-0.348531	0.463206	-0.629897	0.528762	0.692849
SPD_RS10515	4.69912	0.369201	0.642416	0.629468	0.529043	0.692849
SPD_RS02715	6.70904	-0.360754	0.544259	-0.626064	0.531273	0.694443
SPD_RS09270	38.1772	0.259578	0.402533	0.625663	0.531536	0.694443
SPD_RS06215	1.09267	-0.505397	0.780923	-0.624863	0.532061	0.694656
SPD_RS06435	13.0623	-0.246644	0.381939	-0.62236	0.533705	0.696327
SPD_RS03255	5.24178	-0.325206	0.512086	-0.621428	0.534318	0.696652
SPD_RS01450	24.9986	0.172583	0.279352	0.620457	0.534957	0.69701
SPD_RS08830	20.4625	-0.246363	0.420292	-0.615649	0.538126	0.700662
SPD_RS04200	2.32605	-0.490769	0.676257	-0.611334	0.540979	0.703898
SPD_RS07685	7.50464	-0.339638	0.521484	-0.609229	0.542373	0.705232
SPD_RS00950	12.327	0.237472	0.392454	0.603606	0.546106	0.708228
SPD_RS02435	3.67625	-0.36335	0.601743	-0.603508	0.546171	0.708228
SPD_RS11175	8.9888	0.284377	0.506841	0.60373	0.546023	0.708228
SPD_RS04825	2.47909	-0.410855	0.681414	-0.605081	0.545126	0.708228
SPD_RS10310	0.708298	-0.413776	0.786049	-0.602973	0.546527	0.708228
SPD_RS01310	0.621028	0.471046	0.779594	0.599687	0.548715	0.709412
SPD_RS03075	22.4423	0.20193	0.325139	0.599953	0.548538	0.709412
SPD_RS10270	46.9298	-0.180103	0.309294	-0.599375	0.548923	0.709412
SPD_RS10825	13.1568	-0.220271	0.402368	-0.600799	0.547974	0.709412
SPD_RS06310	82.715	0.147353	0.251071	0.597862	0.549932	0.710236
SPD_RS00150	24.7476	0.165995	0.285859	0.597132	0.550419	0.710386
SPD_RS00700	32.4734	-0.191605	0.3169	-0.593444	0.552884	0.712606
SPD_RS08840	13.5512	-0.221789	0.408411	-0.593692	0.552718	0.712606
SPD_RS04705	25.9514	0.171003	0.292587	0.58692	0.557257	0.717759
SPD_RS04005	19.2858	0.176781	0.306142	0.581132	0.561151	0.722289
SPD_RS04755	2.5489	-0.475165	0.666321	-0.576177	0.564496	0.726106
SPD_RS05845	18.2987	0.188792	0.324361	0.573942	0.566007	0.72756
SPD_RS08450	4.22133	-0.391856	0.548957	-0.57244	0.567024	0.728378
SPD_RS02335	22.9114	0.166199	0.302133	0.569016	0.569345	0.73038
SPD_RS03035	104.318	-0.163528	0.283645	-0.569395	0.569088	0.73038
SPD_RS07090	33.446	0.149821	0.262851	0.566868	0.570804	0.730824
SPD_RS09500	5.56133	-0.317322	0.588341	-0.56682	0.570837	0.730824
SPD_RS09805	0.630882	0.428254	0.784437	0.567127	0.570628	0.730824
SPD_RS06710	6.30992	0.251848	0.482373	0.566011	0.571387	0.731039
SPD_RS09560	10.4912	-0.249657	0.43799	-0.564728	0.572259	0.731666
SPD_RS08145	5.18777	0.281573	0.563621	0.562448	0.573811	0.73316
SPD_RS02080	81.6483	0.158518	0.286732	0.556265	0.578029	0.734627
SPD_RS03190	13.1882	-0.211807	0.381213	-0.55695	0.577562	0.734627
SPD_RS06870	27.9812	-0.158451	0.287587	-0.557075	0.577476	0.734627
SPD_RS07880	10.8493	0.242015	0.419555	0.559441	0.575861	0.734627
SPD_RS08300	41.3251	-0.126458	0.223955	-0.556692	0.577738	0.734627
SPD_RS09840	33.8989	-0.135743	0.242478	-0.558627	0.576416	0.734627
SPD_RS10105	13.5627	0.19711	0.379081	0.556391	0.577944	0.734627
SPD_RS10130	30.8662	-0.252513	0.408836	-0.558831	0.576277	0.734627
SPD_RS09825	1.18048	0.40159	0.762688	0.555045	0.578864	0.735199
SPD_RS03485	5.81781	0.261017	0.500407	0.553335	0.580034	0.736197
SPD_RS01035	38.1697	0.13626	0.247219	0.549808	0.582451	0.738703
SPD_RS04065	31.2255	0.140573	0.261676	0.548766	0.583166	0.738703
SPD_RS04625	10.7231	-0.240748	0.435823	-0.549177	0.582884	0.738703
SPD_RS05615	3.44719	0.341615	0.638885	0.545781	0.585216	0.74081
SPD_RS10195	72.6789	0.144821	0.257661	0.544967	0.585776	0.741028
SPD_RS01810	10.8841	0.304688	0.511786	0.543375	0.586871	0.741923
SPD_RS02530	2.00891	0.418296	0.777667	0.541261	0.588328	0.743274
SPD_RS06960	12.9213	-0.229685	0.450201	-0.539873	0.589285	0.743991
SPD_RS06550	13.8851	-0.197779	0.377299	-0.537141	0.59117	0.744955
SPD_RS09820	0.605455	0.415385	0.785435	0.538062	0.590534	0.744955
SPD_RS10820	14.5088	0.205793	0.358983	0.537076	0.591215	0.744955
SPD_RS04380	3.0043	0.449427	0.709573	0.535174	0.592529	0.745629
SPD_RS07675	2.26465	-0.421287	0.678567	-0.535707	0.592161	0.745629
SPD_RS06985	23.7671	-0.153112	0.285887	-0.530921	0.595474	0.748842
SPD_RS03960	5.36184	0.260939	0.511385	0.528356	0.597253	0.750585
SPD_RS07615	6.99856	-0.278701	0.511601	-0.527623	0.597761	0.750662
SPD_RS10330	31.6597	0.127282	0.248218	0.527137	0.598098	0.750662
SPD_RS04995	5.41549	-0.285739	0.463223	-0.523803	0.600416	0.753077
SPD_RS05205	66.9069	-0.134454	0.255966	-0.522929	0.601024	0.753346
SPD_RS00765	1.77789	0.419031	0.725686	0.519775	0.60322	0.753462
SPD_RS01805	34.6346	0.165076	0.302774	0.518547	0.604077	0.753462
SPD_RS01860	49.791	0.131286	0.250588	0.519361	0.603509	0.753462
SPD_RS02975	52.5363	-0.104123	0.203022	-0.520218	0.602912	0.753462
SPD_RS03965	13.5863	-0.193314	0.36873	-0.518124	0.604372	0.753462
SPD_RS04440	3.64893	-0.329037	0.603614	-0.518788	0.603908	0.753462
SPD_RS05265	56.048	-0.115504	0.219518	-0.52054	0.602687	0.753462
SPD_RS06030	17.2712	-0.171959	0.347172	-0.521597	0.601951	0.753462
SPD_RS06625	27.8677	-0.159566	0.303112	-0.517712	0.604659	0.753462
SPD_RS02175	20.1068	-0.158208	0.30724	-0.513921	0.607307	0.756269
SPD_RS02690	5.35318	0.210434	0.495062	0.510168	0.609934	0.75857
SPD_RS03935	14.6281	0.200459	0.404159	0.510149	0.609947	0.75857
SPD_RS01705	0.892195	-0.434349	0.77651	-0.50927	0.610563	0.758843
SPD_RS09345	19.9541	-0.216663	0.389908	-0.508048	0.61142	0.759414
SPD_RS04505	20.3599	0.187104	0.362975	0.506457	0.612536	0.760307
SPD_RS03660	27.6845	-0.147501	0.286633	-0.503204	0.614821	0.762596
SPD_RS07235	36.4502	-0.150942	0.309241	-0.502698	0.615176	0.762596
SPD_RS06745	28.4737	-0.163776	0.313634	-0.501903	0.615736	0.762795
SPD_RS10305	6.60499	0.2111	0.482788	0.501254	0.616193	0.762867
SPD_RS07515	96.0892	0.113442	0.221592	0.500462	0.61675	0.763064
SPD_RS02720	49.4773	-0.136147	0.279996	-0.497332	0.618955	0.765297
SPD_RS03870	9.40529	0.219449	0.436038	0.494198	0.621166	0.767535
SPD_RS00760	2.91207	0.323111	0.709298	0.488092	0.625485	0.772373
SPD_RS10340	6.45679	0.25907	0.604373	0.485644	0.62722	0.774016
SPD_RS07010	0.611769	-0.357867	0.780227	-0.484228	0.628224	0.774476
SPD_RS10920	136.518	0.191558	0.367968	0.483978	0.628402	0.774476
SPD_RS01565	7.26688	0.219806	0.461937	0.48242	0.629508	0.774907
SPD_RS05350	59.7274	0.165084	0.341495	0.482345	0.629561	0.774907
SPD_RS03260	7.21049	0.263801	0.506256	0.477978	0.632666	0.778228
SPD_RS03880	26.7886	-0.15216	0.329928	-0.474939	0.634831	0.780389
SPD_RS07600	4.3458	0.275355	0.590608	0.472755	0.636388	0.781801
SPD_RS06585	37.1607	0.105679	0.224107	0.470926	0.637693	0.782902
SPD_RS03665	30.3792	-0.155457	0.326569	-0.469598	0.638642	0.783495
SPD_RS10490	1.0177	-0.398877	0.736064	-0.469105	0.638994	0.783495
SPD_RS00175	3.78295	0.324988	0.651987	0.464077	0.642593	0.785893
SPD_RS03120	682.8	-0.0679408	0.14565	-0.465727	0.641411	0.785893
SPD_RS07400	22.2224	0.15191	0.33484	0.464979	0.641946	0.785893
SPD_RS10115	40.7807	0.094349	0.207067	0.464348	0.642399	0.785893
SPD_RS03940	8.6917	0.221359	0.485266	0.462316	0.643855	0.786431
SPD_RS05710	2.07659	0.316607	0.684462	0.462716	0.643568	0.786431
SPD_RS00110	8.47035	-0.130607	0.629819	-0.458881	0.64632	0.786594
SPD_RS00460	24.7001	0.144935	0.326794	0.45839	0.646672	0.786594
SPD_RS01395	6.29499	0.239511	0.509174	0.459929	0.645567	0.786594
SPD_RS07670	2.75521	-0.324628	0.648911	-0.4597	0.645731	0.786594
SPD_RS08670	54.4485	0.105372	0.22875	0.458159	0.646838	0.786594
SPD_RS08950	7.96398	0.20149	0.439561	0.458122	0.646864	0.786594
SPD_RS09965	26.6953	-0.132473	0.284639	-0.461222	0.64464	0.786594
SPD_RS05420	4.35014	0.27024	0.605153	0.457148	0.647565	0.786946
SPD_RS08885	2.49648	0.270015	0.672967	0.456355	0.648135	0.787138
SPD_RS07595	8.0125	0.173989	0.434819	0.454414	0.649531	0.788333
SPD_RS10100	76.81	-0.0823308	0.179913	-0.451741	0.651456	0.790169
SPD_RS06705	1.93165	-0.309327	0.706672	-0.450142	0.652608	0.791065
SPD_RS05835	28.5202	-0.121931	0.275509	-0.449311	0.653208	0.791291
SPD_RS07375	56.6452	-0.0954809	0.217013	-0.446944	0.654916	0.792858
SPD_RS03115	28.9926	-0.110001	0.246153	-0.445519	0.655945	0.793114
SPD_RS04350	4.87109	-0.257607	0.583322	-0.445504	0.655956	0.793114
SPD_RS04240	0.898595	-0.444725	0.765086	-0.440534	0.659551	0.796957
SPD_RS00135	2.46016	0.233038	0.655333	0.439673	0.660174	0.797207
SPD_RS03560	2.93932	-0.343972	0.680054	-0.436829	0.662236	0.799192
SPD_RS06980	13.7919	-0.151222	0.340104	-0.433378	0.66474	0.801709
SPD_RS10715	13.8235	-0.177311	0.431133	-0.43185	0.665851	0.802543
SPD_RS02625	1.92051	-0.403259	0.74249	-0.428436	0.668334	0.804017
SPD_RS06575	35.1968	0.118086	0.275698	0.428476	0.668305	0.804017
SPD_RS08440	1.82662	-0.412173	0.692591	-0.428921	0.667981	0.804017
SPD_RS04950	1.97598	0.312601	0.696204	0.423586	0.671868	0.807761
SPD_RS07095	27.1242	0.109658	0.267441	0.420729	0.673953	0.809759
SPD_RS00210	2.25561	-0.285089	0.652617	-0.416768	0.676848	0.811709
SPD_RS03740	0.743512	-0.3525	0.779542	-0.416853	0.676786	0.811709
SPD_RS06105	3.68287	-0.287035	0.564281	-0.417607	0.676234	0.811709
SPD_RS09360	246.35	0.0534883	0.129355	0.413166	0.679485	0.814361
SPD_RS08935	0.674424	-0.299403	0.782091	-0.408641	0.682803	0.816803
SPD_RS10060	133.304	-0.059909	0.145405	-0.40903	0.682518	0.816803
SPD_RS10655	10.5114	-0.177005	0.418183	-0.409106	0.682462	0.816803
SPD_RS09310	60.5204	-0.171683	0.401819	-0.407748	0.683459	0.817077
SPD_RS03265	3.96964	-0.143179	0.668049	-0.40083	0.688546	0.822644
SPD_RS09795	2.49838	0.239898	0.750732	0.399822	0.689288	0.823017
SPD_RS01480	22.9205	-0.124085	0.325536	-0.395061	0.692798	0.824965
SPD_RS02105	47.9081	-0.137878	0.353163	-0.396484	0.691748	0.824965
SPD_RS03165	8.78131	0.187949	0.44098	0.395262	0.692649	0.824965
SPD_RS05075	1.60478	0.298272	0.748328	0.393519	0.693936	0.824965
SPD_RS06090	26.0058	0.156994	0.389473	0.394236	0.693407	0.824965
SPD_RS07030	1.35275	0.0446041	0.783744	0.393955	0.693614	0.824965
SPD_RS10830	14.0121	0.14289	0.364212	0.393584	0.693888	0.824965
SPD_RS08745	5.95254	0.221103	0.615048	0.392567	0.694639	0.825288
SPD_RS00310	10.7493	-0.157795	0.433419	-0.390425	0.696222	0.826656
SPD_RS01870	122.733	0.0754761	0.194205	0.389528	0.696886	0.82688
SPD_RS04275	34.3674	0.0999046	0.254274	0.388418	0.697707	0.82688
SPD_RS06065	0.635077	0.300412	0.779669	0.388594	0.697577	0.82688
SPD_RS00870	4.71849	-0.203484	0.562641	-0.384792	0.700392	0.827602
SPD_RS02360	6.98107	-0.203399	0.53125	-0.383771	0.701148	0.827602
SPD_RS05635	12.0844	-0.155507	0.378227	-0.383892	0.701058	0.827602
SPD_RS05930	9.87669	0.132606	0.396356	0.383964	0.701005	0.827602
SPD_RS06955	52.4249	-0.0847765	0.221755	-0.383851	0.701089	0.827602
SPD_RS10980	9.42591	0.174132	0.43175	0.383508	0.701343	0.827602
SPD_RS07840	79.7579	0.0674909	0.176019	0.383696	0.701204	0.827602
SPD_RS10135	23.1621	-0.194857	0.42916	-0.382147	0.702352	0.828282
SPD_RS04605	4.69435	-0.23264	0.543094	-0.380647	0.703465	0.829084
SPD_RS00315	87.5123	-0.0794355	0.215934	-0.377913	0.705495	0.830777
SPD_RS02840	2.90717	-0.213169	0.679048	-0.377543	0.70577	0.830777
SPD_RS07245	8.1153	0.171034	0.437948	0.376748	0.706361	0.830962
SPD_RS03080	9.99029	-0.15244	0.440625	-0.375828	0.707045	0.831255
SPD_RS02065	23.4014	-0.149699	0.380405	-0.373501	0.708776	0.832268
SPD_RS03160	18.5763	-0.119605	0.316301	-0.374019	0.70839	0.832268
SPD_RS09255	68.597	-0.0773753	0.216303	-0.372786	0.709308	0.832382
SPD_RS03750	3.38396	-0.219529	0.602826	-0.370488	0.711019	0.833699
SPD_RS04685	2.79186	-0.280753	0.60641	-0.36894	0.712172	0.833699
SPD_RS05735	10.0883	0.124225	0.377279	0.369791	0.711538	0.833699
SPD_RS09480	9.34095	-0.174678	0.447623	-0.369212	0.71197	0.833699
SPD_RS07620	4.35841	-0.21466	0.556106	-0.365464	0.714765	0.835913
SPD_RS10375	1.21775	-0.330641	0.758951	-0.365233	0.714937	0.835913
SPD_RS00590	13.3765	-0.197445	0.505969	-0.363667	0.716107	0.836259
SPD_RS07255	9.86631	0.168323	0.448562	0.3642	0.715709	0.836259
SPD_RS07715	29.882	-0.093442	0.257145	-0.358401	0.720043	0.840343
SPD_RS00955	6.6626	-0.15803	0.50459	-0.356323	0.721599	0.841133
SPD_RS10125	69.7339	-0.154806	0.398208	-0.356639	0.721362	0.841133
SPD_RS05625	0.930342	0.270305	0.762082	0.35318	0.723953	0.841859
SPD_RS05700	9.69045	0.13527	0.390277	0.353143	0.723981	0.841859
SPD_RS07530	39.0003	0.101518	0.274675	0.35376	0.723519	0.841859
SPD_RS07700	2.64594	0.202736	0.629538	0.353957	0.723371	0.841859
SPD_RS00905	2.68285	0.275539	0.685904	0.351864	0.72494	0.842463
SPD_RS00800	18.3923	0.181866	0.503121	0.349397	0.726792	0.844101
SPD_RS05915	0.79189	0.293	0.786664	0.348444	0.727507	0.844419
SPD_RS02340	10.5458	-0.167528	0.469119	-0.346973	0.728612	0.84519
SPD_RS08500	5.24525	-0.209134	0.578448	-0.34565	0.729606	0.84583
SPD_RS00240	47.5518	0.19628	0.418578	0.343588	0.731156	0.84609
SPD_RS04580	5.38505	0.149318	0.511189	0.343652	0.731108	0.84609
SPD_RS11210	2.99092	0.218482	0.625169	0.344642	0.730363	0.84609
SPD_RS08265	10.69	0.171406	0.444974	0.341078	0.733045	0.847763
SPD_RS01385	39.8259	-0.0869278	0.253851	-0.340161	0.733735	0.848049
SPD_RS04915	2.14099	-0.248915	0.658109	-0.338149	0.735251	0.848306
SPD_RS11080	1.22285	0.295715	0.769731	0.338915	0.734674	0.848306
SPD_RS08780	45.2728	0.0976663	0.286971	0.338101	0.735287	0.848306
SPD_RS10630	3.12556	0.180792	0.67362	0.334433	0.738053	0.850984
SPD_RS08855	21.1667	-0.100595	0.294552	-0.333761	0.73856	0.851056
SPD_RS07170	12.1663	0.128782	0.384873	0.331944	0.739932	0.851611
SPD_RS10905	4.44267	0.214289	0.626504	0.332001	0.739889	0.851611
SPD_RS04410	26.197	0.108044	0.327769	0.327228	0.743495	0.855199
SPD_RS01315	9.69988	-0.137928	0.438269	-0.324761	0.745362	0.855845
SPD_RS02610	0.771083	-0.310863	0.776717	-0.32479	0.74534	0.855845
SPD_RS05085	2.29325	-0.329828	0.702026	-0.324712	0.745399	0.855845
SPD_RS09765	27.3037	-0.160941	0.516181	-0.324012	0.745929	0.85594
SPD_RS08260	10.7595	0.135726	0.404162	0.321792	0.74761	0.857355
SPD_RS05255	9.24433	-0.142986	0.435606	-0.321092	0.748141	0.85745
SPD_RS11205	0.668837	0.25507	0.786108	0.319477	0.749365	0.858339
SPD_RS00120	1.78698	-0.194093	0.730638	-0.315117	0.752673	0.859044
SPD_RS05175	28.4528	0.0802439	0.255324	0.315932	0.752054	0.859044
SPD_RS05280	10.3902	0.115423	0.396405	0.315932	0.752054	0.859044
SPD_RS06170	1.93977	0.189551	0.707223	0.315282	0.752547	0.859044
SPD_RS08365	43.9991	-0.0954461	0.321921	-0.316004	0.752	0.859044
SPD_RS09210	1.49807	0.284256	0.76896	0.316452	0.751659	0.859044
SPD_RS03670	11.1091	-0.118958	0.406735	-0.313334	0.754027	0.860076
SPD_RS09145	29.2404	0.182973	0.561898	0.311439	0.755467	0.861205
SPD_RS07325	9.68028	0.153935	0.464389	0.30858	0.757641	0.86317
SPD_RS08230	30.3976	0.0820202	0.276245	0.305329	0.760116	0.865474
SPD_RS00755	17.1701	-0.112061	0.411925	-0.304123	0.761034	0.865541
SPD_RS01220	40.6299	-0.0793749	0.25556	-0.303508	0.761503	0.865541
SPD_RS03235	14.3732	-0.105172	0.335507	-0.302877	0.761984	0.865541
SPD_RS07365	51.8251	-0.0605955	0.202994	-0.303439	0.761556	0.865541
SPD_RS03020	1.75726	0.216881	0.737073	0.300726	0.763624	0.866443
SPD_RS06020	19.739	0.0966437	0.312857	0.300648	0.763683	0.866443
SPD_RS05745	10.1562	0.111372	0.402351	0.299548	0.764522	0.866881
SPD_RS08825	18.6545	-0.106286	0.396449	-0.29677	0.766642	0.86877
SPD_RS00115	117.34	-0.0584325	0.21104	-0.293757	0.768943	0.870404
SPD_RS08835	15.8208	0.11992	0.385087	0.293692	0.768993	0.870404
SPD_RS10300	8.94767	-0.166464	0.487322	-0.292174	0.770154	0.871202
SPD_RS01610	1.69771	0.0978888	0.774081	0.288078	0.773287	0.873714
SPD_RS04295	39.9852	-0.0749448	0.271332	-0.288299	0.773118	0.873714
SPD_RS03430	1068.08	0.0789675	0.274639	0.287192	0.773966	0.873805
SPD_RS06695	0.914233	-0.321233	0.779923	-0.28678	0.774281	0.873805
SPD_RS08290	30.8603	-0.0756695	0.26646	-0.285951	0.774916	0.874006
SPD_RS04045	6.62682	0.149838	0.491506	0.283821	0.776548	0.874971
SPD_RS10110	30.1747	0.0875716	0.322817	0.283641	0.776685	0.874971
SPD_RS06100	5.49241	0.124543	0.520218	0.282568	0.777508	0.875273
SPD_RS10555	3.11997	0.149271	0.666517	0.282099	0.777868	0.875273
SPD_RS03460	4.02705	-0.181904	0.568563	-0.281023	0.778693	0.875461
SPD_RS07350	33.3224	0.0651333	0.246322	0.280159	0.779356	0.875461
SPD_RS09695	40.7458	0.0684189	0.235316	0.280091	0.779408	0.875461
SPD_RS07035	2.05075	-0.288016	0.736047	-0.276874	0.781877	0.87772
SPD_RS06615	19.1809	-0.0942265	0.340748	-0.274422	0.783761	0.879319
SPD_RS03400	1.84596	-0.31417	0.745315	-0.273135	0.784749	0.879912
SPD_RS03565	43.3455	-0.0603438	0.230178	-0.272271	0.785414	0.880142
SPD_RS03920	5.50113	0.147248	0.519734	0.268896	0.788009	0.882018
SPD_RS04450	7.78399	-0.139432	0.469501	-0.269206	0.787771	0.882018
SPD_RS03480	6.7239	-0.140198	0.493909	-0.267021	0.789453	0.882669
SPD_RS09390	44.3117	-0.0645819	0.256585	-0.266942	0.789514	0.882669
SPD_RS09565	2.35119	0.28987	0.734995	0.266184	0.790098	0.882806
SPD_RS00585	6.53645	-0.144218	0.502827	-0.264767	0.791189	0.88351
SPD_RS02085	30.8154	0.0819938	0.314078	0.263305	0.792316	0.883534
SPD_RS02155	5.46472	0.136602	0.519431	0.262601	0.792858	0.883534
SPD_RS02180	225.453	-0.0364204	0.140214	-0.262227	0.793146	0.883534
SPD_RS04730	43.9212	0.0628869	0.239616	0.261744	0.793518	0.883534
SPD_RS09340	28.6921	-0.108416	0.355803	-0.261996	0.793325	0.883534
SPD_RS01635	1.48429	-0.0508955	0.785713	0.260713	0.794314	0.883905
SPD_RS11255	12.9137	0.125753	0.404587	0.259354	0.795362	0.884557
SPD_RS05795	33.4007	-0.0808438	0.344363	-0.257037	0.79715	0.886031
SPD_RS04830	4.5944	0.286926	0.661074	0.256184	0.797808	0.886248
SPD_RS06140	2.73457	-0.235703	0.627605	-0.255176	0.798587	0.886518
SPD_RS09520	5.87269	-0.134753	0.491906	-0.25467	0.798978	0.886518
SPD_RS10685	15.8339	-0.089317	0.32069	-0.25294	0.800315	0.887487
SPD_RS08120	56.895	-0.0571872	0.265559	-0.250712	0.802037	0.888881
SPD_RS05490	25.2385	0.064771	0.2687	0.243585	0.807552	0.894476
SPD_RS01990	21.3523	-0.0710866	0.328491	-0.241007	0.809549	0.89617
SPD_RS05620	5.06535	-0.0721625	0.574328	-0.239589	0.810649	0.896868
SPD_RS00185	10.4242	0.10809	0.467247	0.237462	0.812298	0.897748
SPD_RS05530	20.0564	-0.0742853	0.328062	-0.23672	0.812874	0.897748
SPD_RS09120	13.3658	0.0796437	0.358481	0.236145	0.81332	0.897748
SPD_RS10735	6.11106	0.183664	0.567609	0.237311	0.812415	0.897748
SPD_RS06825	9.11758	-0.0999908	0.411854	-0.233256	0.815562	0.899544
SPD_RS08720	5.80045	-0.143614	0.562199	-0.232838	0.815887	0.899544
SPD_RS00455	12.2124	0.0878493	0.384523	0.227466	0.820061	0.899663
SPD_RS02895	7.60304	0.113029	0.470942	0.230816	0.817457	0.899663
SPD_RS03545	31.5799	0.058046	0.253999	0.229063	0.81882	0.899663
SPD_RS03695	39.5471	0.0501596	0.226232	0.230908	0.817386	0.899663
SPD_RS05645	6.07009	0.107094	0.512906	0.229858	0.818202	0.899663
SPD_RS07655	3.78494	-0.166716	0.660312	-0.227255	0.820225	0.899663
SPD_RS07990	6.41065	-0.159666	0.595951	-0.228967	0.818895	0.899663
SPD_RS10190	21.1539	0.088286	0.330568	0.230185	0.817948	0.899663
SPD_RS10485	0.890005	0.188168	0.77247	0.228347	0.819376	0.899663
SPD_RS03570	35.5952	-0.0565297	0.252378	-0.225662	0.821465	0.900506
SPD_RS02890	12.7078	-0.0926943	0.397004	-0.222229	0.824136	0.902917
SPD_RS03365	4.35942	0.128528	0.579795	0.219146	0.826537	0.902963
SPD_RS04695	8.0472	-0.0921441	0.421672	-0.220328	0.825616	0.902963
SPD_RS05555	4.20451	0.179118	0.602371	0.219599	0.826184	0.902963
SPD_RS08175	30.3276	-0.058531	0.333284	-0.220836	0.82522	0.902963
SPD_RS08740	3.55575	-0.138727	0.640764	-0.221208	0.82493	0.902963
SPD_RS03275	5.07829	0.0872696	0.523678	0.215579	0.829316	0.90404
SPD_RS03335	122.578	-0.0372976	0.171666	-0.215456	0.829412	0.90404
SPD_RS03490	70.4717	0.0466799	0.220808	0.215799	0.829145	0.90404
SPD_RS08695	3.99947	0.128783	0.582884	0.21559	0.829307	0.90404
SPD_RS01910	2.94877	-0.0854387	0.661175	-0.214297	0.830315	0.90451
SPD_RS09600	0.887195	-0.13629	0.783821	-0.213537	0.830908	0.90464
SPD_RS02095	84.9279	0.0666984	0.317789	0.212753	0.83152	0.904792
SPD_RS02670	7.07235	0.114321	0.52816	0.21104	0.832856	0.905731
SPD_RS04930	156.089	0.0408495	0.200063	0.209792	0.83383	0.905761
SPD_RS08765	7.22422	0.132994	0.601237	0.2102	0.833511	0.905761
SPD_RS06160	1.61376	0.124435	0.691982	0.208976	0.834467	0.905939
SPD_RS09930	9.18948	-0.0553771	0.486535	-0.206464	0.836428	0.907553
SPD_RS08070	3.72251	0.0877717	0.561686	0.205233	0.83739	0.908082
SPD_RS01485	10.09	0.0789524	0.419972	0.203247	0.838942	0.90925
SPD_RS00520	10.6851	-0.0602534	0.49709	-0.201572	0.840252	0.910154
SPD_RS06150	17.5938	-0.0654273	0.348341	-0.199299	0.842029	0.910533
SPD_RS06740	25.8149	0.0604945	0.315514	0.199651	0.841753	0.910533
SPD_RS07360	41.9556	0.0527172	0.25287	0.199491	0.841879	0.910533
SPD_RS04435	13.613	-0.0888829	0.385188	-0.198415	0.84272	0.910766
SPD_RS03980	256.921	-0.0324859	0.165447	-0.196399	0.844298	0.911956
SPD_RS08560	18.5404	0.0550513	0.313573	0.195425	0.84506	0.912264
SPD_RS04630	1.24323	-0.17447	0.719228	-0.194487	0.845795	0.912543
SPD_RS04160	22.8538	-0.0624765	0.378684	-0.192092	0.84767	0.913536
SPD_RS04515	0.967884	0.16799	0.775379	0.192259	0.847539	0.913536
SPD_RS07625	3.44091	0.0658653	0.611451	0.189572	0.849644	0.915149
SPD_RS03765	4.67824	0.102878	0.555457	0.188785	0.850261	0.915298
SPD_RS10750	75.5341	-0.0352985	0.193459	-0.187781	0.851049	0.915631
SPD_RS06690	1.60757	-0.167682	0.686679	-0.186668	0.851921	0.916054
SPD_RS05670	0.649631	-0.166378	0.782629	-0.185961	0.852475	0.916136
SPD_RS05860	7.49228	-0.0871643	0.483238	-0.183444	0.85445	0.917682
SPD_RS07970	3.10981	0.0419322	0.611241	0.182862	0.854906	0.917682
SPD_RS08370	10.5718	-0.0865238	0.474715	-0.182294	0.855352	0.917682
SPD_RS01985	23.9334	-0.0508403	0.318825	-0.181119	0.856274	0.918156
SPD_RS07410	8.81937	0.0650282	0.393083	0.179195	0.857785	0.919261
SPD_RS10925	213.768	-0.057676	0.377279	-0.17641	0.859972	0.921089
SPD_RS00910	2.48965	-0.14324	0.687669	-0.169834	0.865141	0.921097
SPD_RS01475	11.8356	-0.0629972	0.444285	-0.17174	0.863642	0.921097
SPD_RS02275	2.12826	0.179232	0.701851	0.17096	0.864256	0.921097
SPD_RS02305	3.59356	-0.195675	0.642009	-0.17511	0.860993	0.921097
SPD_RS02880	8.26428	-0.0882452	0.508109	-0.172553	0.863002	0.921097
SPD_RS03220	6.21387	0.0672653	0.485634	0.1707	0.86446	0.921097
SPD_RS03970	34.5649	-0.0455046	0.263416	-0.172674	0.862907	0.921097
SPD_RS04290	9.59327	-0.0772821	0.446897	-0.174524	0.861454	0.921097
SPD_RS04300	9.48022	-0.0701998	0.467979	-0.169666	0.865273	0.921097
SPD_RS05960	3.74214	-0.0939573	0.590175	-0.17223	0.863257	0.921097
SPD_RS10845	20.307	-0.0531591	0.29787	-0.17432	0.861614	0.921097
SPD_RS02125	9.09509	0.293115	0.649994	0.166571	0.867708	0.923175
SPD_RS08750	0.684915	-0.0959683	0.77021	-0.165669	0.868418	0.923417
SPD_RS08000	18.7879	-0.0853875	0.465996	-0.163343	0.870248	0.92485
SPD_RS00510	7.68407	-0.0910973	0.485515	-0.158564	0.874012	0.928335
SPD_RS06730	2.86213	0.0597232	0.653217	0.156839	0.875372	0.928748
SPD_RS09080	4.37423	0.10016	0.573968	0.15695	0.875284	0.928748
SPD_RS10890	1.39193	-0.0404487	0.76013	-0.155197	0.876666	0.929606
SPD_RS10745	13.6203	-0.0583549	0.382333	-0.154567	0.877163	0.929618
SPD_RS04185	13.4473	0.0404868	0.39965	0.152674	0.878655	0.930684
SPD_RS00805	27.9556	-0.0657083	0.44969	-0.150209	0.8806	0.932228
SPD_RS01980	29.3632	-0.0402727	0.337178	-0.147825	0.882481	0.933187
SPD_RS09485	16.0086	0.0515293	0.377128	0.148441	0.881994	0.933187
SPD_RS01300	7.81347	0.078579	0.485818	0.146272	0.883707	0.933365
SPD_RS01320	6.33359	0.0857251	0.516431	0.14576	0.884111	0.933365
SPD_RS04445	14.0727	-0.0570355	0.329801	-0.145758	0.884112	0.933365
SPD_RS06165	4.14242	0.0380035	0.529196	0.143734	0.885711	0.934537
SPD_RS05185	3.39166	-0.135246	0.626335	-0.142455	0.88672	0.935087
SPD_RS10360	10.0588	-0.0799406	0.429248	-0.138196	0.890086	0.937603
SPD_RS10615	1.4159	0.0937766	0.766956	0.138501	0.889844	0.937603
SPD_RS05240	7.86132	-0.0752561	0.449798	-0.134252	0.893203	0.939852
SPD_RS10165	104.39	-0.0206499	0.146914	-0.134504	0.893004	0.939852
SPD_RS04320	6.86531	0.0592073	0.483144	0.130986	0.895786	0.942052
SPD_RS03025	16.1826	-0.0657055	0.479138	-0.130278	0.896346	0.942123
SPD_RS10590	10.9579	0.0894045	0.471329	0.127071	0.898884	0.944272
SPD_RS04355	6.74118	0.0681218	0.472001	0.125605	0.900045	0.944973
SPD_RS04375	10.2385	-0.0520073	0.390856	-0.124013	0.901305	0.945442
SPD_RS05650	3.61565	0.0318769	0.573377	0.123792	0.90148	0.945442
SPD_RS09925	30.5082	-0.0334843	0.297255	-0.120961	0.903722	0.947275
SPD_RS09590	3.93583	0.0183457	0.572226	0.114401	0.90892	0.952202
SPD_RS03715	82.7721	-0.0190108	0.171398	-0.111877	0.910921	0.953776
SPD_RS01515	1.41851	-0.113144	0.734385	-0.108211	0.913828	0.955159
SPD_RS03655	13.1684	0.0390117	0.403318	0.108941	0.913249	0.955159
SPD_RS07265	13.0834	-0.0482198	0.393389	-0.107695	0.914238	0.955159
SPD_RS07320	4.17084	-0.0882121	0.577709	-0.108866	0.913309	0.955159
SPD_RS02300	1.02031	-0.172213	0.782476	-0.103945	0.917213	0.955958
SPD_RS02970	65.4186	0.0210617	0.200616	0.105736	0.915791	0.955958
SPD_RS03465	5.89697	-0.0317787	0.52961	-0.10529	0.916145	0.955958
SPD_RS06835	5.07916	-0.048236	0.5232	-0.103687	0.917418	0.955958
SPD_RS07480	39.68	0.0318002	0.277242	0.102955	0.917999	0.955958
SPD_RS08875	4.91792	-0.021047	0.621632	0.102982	0.917977	0.955958
SPD_RS02785	27.5931	-0.0271376	0.331194	-0.0974519	0.922368	0.959984
SPD_RS03680	5.63951	-0.0701972	0.512004	-0.0960951	0.923445	0.960584
SPD_RS02765	23.9326	-0.0293574	0.351959	-0.094188	0.92496	0.961637
SPD_RS00160	3.8497	0.00583348	0.695359	-0.0909762	0.927512	0.961678
SPD_RS02595	4.86296	0.0940332	0.586251	0.0912773	0.927272	0.961678
SPD_RS03455	2.91504	0.0516582	0.634612	0.090999	0.927493	0.961678
SPD_RS07875	6.48027	0.055229	0.569631	0.0912767	0.927273	0.961678
SPD_RS08700	5.10084	0.0454815	0.534825	0.0931848	0.925757	0.961678
SPD_RS01965	0.883353	-0.117019	0.781272	-0.088062	0.929827	0.963557
SPD_RS01850	1773.72	0.0208828	0.243006	0.086293	0.931234	0.964492
SPD_RS04080	4.93457	0.0341149	0.497822	0.0833984	0.933535	0.965761
SPD_RS06810	144.411	-0.0164576	0.188524	-0.0839278	0.933114	0.965761
SPD_RS09215	1.98767	0.0721516	0.728549	0.082662	0.93412	0.965761
SPD_RS10540	0.694492	0.0455769	0.782108	0.0822129	0.934477	0.965761
SPD_RS10080	9.01579	0.0409319	0.582235	0.0806584	0.935714	0.966517
SPD_RS05010	1.90455	-0.154859	0.690099	-0.0777802	0.938003	0.968359
SPD_RS04655	1.50234	0.0580595	0.786018	0.0769474	0.938665	0.968521
SPD_RS06420	19.5421	-0.0262031	0.306617	-0.0747162	0.940441	0.969824
SPD_RS07895	48.1419	-0.01864	0.229784	-0.0738089	0.941162	0.969824
SPD_RS09285	8.81542	0.030699	0.445882	0.0734492	0.941449	0.969824
SPD_RS01410	11.2064	0.0266621	0.390373	0.0710832	0.943332	0.971241
SPD_RS02665	4.20419	0.067242	0.601799	0.0688709	0.945092	0.972531
SPD_RS04400	4.50584	-0.0268344	0.624531	-0.0671546	0.946459	0.973413
SPD_RS03650	13.8753	-0.0334467	0.393192	-0.0657369	0.947587	0.974051
SPD_RS00860	11.1007	0.0204276	0.4181	0.0645828	0.948506	0.974472
SPD_RS07795	3.94965	-0.040087	0.610247	-0.0602205	0.95198	0.977516
SPD_RS01305	7.42716	-0.00583011	0.55073	-0.0586069	0.953265	0.977787
SPD_RS04910	15.5106	0.0146833	0.333269	0.0591472	0.952835	0.977787
SPD_RS03835	11.0588	0.0239653	0.399566	0.0567262	0.954763	0.978799
SPD_RS01730	101.739	0.0105506	0.16616	0.0558808	0.955437	0.978965
SPD_RS06565	46.5936	0.0117582	0.217031	0.0529368	0.957782	0.980318
SPD_RS10600	61.3398	0.0164662	0.251085	0.0534974	0.957336	0.980318
SPD_RS03125	19.5598	-0.0254639	0.389143	-0.0514318	0.958981	0.981021
SPD_RS03215	0.916055	-0.0165438	0.766263	-0.0507163	0.959552	0.98108
SPD_RS00540	15.184	-0.0109326	0.364663	-0.0494526	0.960559	0.981585
SPD_RS10990	2.00198	0.0685256	0.713748	0.0429556	0.965737	0.984774
SPD_RS04345	3.66429	-0.0220445	0.632978	-0.043259	0.965495	0.984774
SPD_RS07540	25.5378	-0.0121906	0.292408	-0.043093	0.965627	0.984774
SPD_RS10380	9.25319	-0.0200026	0.547641	-0.0444981	0.964507	0.984774
SPD_RS09095	1.335	-0.0637001	0.744041	-0.042024	0.96648	0.984939
SPD_RS10295	4.74309	0.0111788	0.532356	0.0414617	0.966928	0.984939
SPD_RS00370	2.99818	0.060987	0.680832	0.032396	0.974156	0.985918
SPD_RS00415	41.2257	0.0141275	0.26357	0.0366471	0.970766	0.985918
SPD_RS01330	25.0815	0.00927414	0.301769	0.0340622	0.972828	0.985918
SPD_RS01390	2.31179	0.0515158	0.673322	0.034095	0.972801	0.985918
SPD_RS01930	1.72708	0.0105685	0.704652	-0.0306296	0.975565	0.985918
SPD_RS02825	9.78504	-0.0153141	0.45356	-0.0353299	0.971817	0.985918
SPD_RS03140	34.8722	0.00830678	0.262868	0.0396076	0.968406	0.985918
SPD_RS03315	1.55635	0.0944361	0.762512	0.0316964	0.974714	0.985918
SPD_RS11060	2.7747	0.0672103	0.720505	0.0368839	0.970578	0.985918
SPD_RS06255	1.53122	-0.00723619	0.702965	-0.035983	0.971296	0.985918
SPD_RS11225	0.636627	-0.0805973	0.767333	-0.0320255	0.974452	0.985918
SPD_RS07395	17.9963	-0.0176277	0.316902	-0.0346287	0.972376	0.985918
SPD_RS07590	14.7467	0.0166574	0.362105	0.0311972	0.975112	0.985918
SPD_RS07835	91.8431	-0.00413025	0.151356	-0.0305662	0.975616	0.985918
SPD_RS08860	12.7508	-0.00425962	0.392864	-0.0350789	0.972017	0.985918
SPD_RS10740	61.2371	0.00977814	0.231434	0.0298842	0.976159	0.985947
SPD_RS09735	7.12376	-0.000136103	0.578611	-0.0289652	0.976892	0.986167
SPD_RS07635	20.194	0.00849552	0.309263	0.0251083	0.979969	0.98823
SPD_RS08715	3.34831	-0.0604948	0.675023	0.0253077	0.97981	0.98823
SPD_RS02020	12.5418	-0.00214782	0.386278	-0.0241338	0.980746	0.988493
SPD_RS03800	16.7008	0.00999639	0.386718	0.0234618	0.981282	0.988512
SPD_RS10155	1.57719	-0.105701	0.753277	-0.021943	0.982493	0.989212
SPD_RS06525	7.37708	-0.00313351	0.452598	-0.0204699	0.983669	0.989875
SPD_RS07915	1.49082	0.0661112	0.751346	-0.0194423	0.984488	0.990179
SPD_RS03350	5.16211	-0.00812554	0.530604	-0.0169545	0.986473	0.991654
SPD_RS05340	20.1128	-0.0035193	0.337727	0.0141438	0.988715	0.993386
SPD_RS10610	9.85809	-0.0113307	0.447209	-0.0131118	0.989539	0.993692
SPD_RS07175	13.3903	0.00531307	0.372844	-0.00913861	0.992709	0.996352
SPD_RS02800	1.20061	-0.00771787	0.740181	-0.00787153	0.993719	0.996844
SPD_RS02535	29.529	0.0105783	0.382776	0.00670189	0.994653	0.997258
SPD_RS01240	2.01264	-0.0810374	0.712795	-0.00417671	0.996667	0.998232
SPD_RS07745	0.847893	0.002627	0.765417	-0.00464972	0.99629	0.998232
SPD_RS02270	5.01323	-0.0323719	0.540204	-0.00257256	0.997947	0.998618
SPD_RS02905	84.08	0.00132262	0.180559	0.00238636	0.998096	0.998618
SPD_RS08965	0.798107	0	0.786367	0	1	1
SPD_RS00065	0.463587	0.30947	0.510007	0.688722	0.490998	NA
SPD_RS00070	0	NA	NA	NA	NA	NA
SPD_RS00075	0.00697265	0	0.510007	0	1	NA
SPD_RS00080	0	NA	NA	NA	NA	NA
SPD_RS00085	0.25229	-0.0404192	0.595677	-0.12934	0.897089	NA
SPD_RS00090	0	NA	NA	NA	NA	NA
SPD_RS00095	0.00643308	0	0.510007	0	1	NA
SPD_RS00375	0.161107	0.30947	0.510007	0.57534	0.565061	NA
SPD_RS00380	0.00697265	0	0.510007	0	1	NA
SPD_RS00385	0.0468328	0	0.630147	0	1	NA
SPD_RS00390	0.00638826	0	0.510007	0	1	NA
SPD_RS00630	0.3981	-0.34313	0.783705	-0.29428	0.768544	NA
SPD_RS00685	0.383803	0.554031	0.769072	0.737135	0.461041	NA
SPD_RS00690	0.289337	0.603645	0.774639	0.766341	0.443473	NA
SPD_RS01500	0.00497252	0	0.510007	0	1	NA
SPD_RS01505	0.00920008	0	0.510007	0	1	NA
SPD_RS01510	0.104829	0.103162	0.510007	0.201178	0.84056	NA
SPD_RS01520	0.365562	0.904853	0.782811	1.15853	0.246648	NA
SPD_RS01540	0.452908	-0.340862	0.783683	-0.434013	0.664279	NA
SPD_RS01580	0.0803598	0.103162	0.510007	0.201174	0.840562	NA
SPD_RS11140	0.167869	0	0.709649	0	1	NA
SPD_RS11145	0.393334	-0.194838	0.782348	-0.239808	0.810479	NA
SPD_RS11150	0.104829	0.103162	0.510007	0.201178	0.84056	NA
SPD_RS01960	0.159941	0.304934	0.755548	0.410323	0.681569	NA
SPD_RS02410	0.472628	-0.568939	0.782599	-0.694879	0.487131	NA
SPD_RS02415	0.400315	-0.0208813	0.786654	0.00294578	0.99765	NA
SPD_RS02615	0.0269939	0	0.510007	0	1	NA
SPD_RS11160	0.387874	0.345363	0.764386	0.429924	0.667251	NA
SPD_RS11165	0.408033	-0.375692	0.7651	-0.439236	0.66049	NA
SPD_RS11170	0.00697265	0	0.510007	0	1	NA
SPD_RS02730	0.101543	0	0.618518	0	1	NA
SPD_RS02735	0.409026	0.692064	0.69705	1.1114	0.266394	NA
SPD_RS11010	0.60049	1.50092	0.786967	1.92019	0.0548342	NA
SPD_RS02955	0	NA	NA	NA	NA	NA
SPD_RS02960	0.248889	-0.107474	0.780732	-0.118954	0.905312	NA
SPD_RS03005	0.118929	0.0434338	0.617666	0.0806773	0.935699	NA
SPD_RS03320	0.267773	-0.0455448	0.786645	-0.0513991	0.959007	NA
SPD_RS03325	0.579452	0.116066	0.78514	0.158115	0.874367	NA
SPD_RS03330	0.152646	0.0628527	0.701596	0.103054	0.91792	NA
SPD_RS03445	0.422647	0.594101	0.778052	0.784269	0.432882	NA
SPD_RS03620	0.569994	-0.160828	0.778333	-0.143944	0.885545	NA
SPD_RS03630	0.0482485	0	0.548136	0	1	NA
SPD_RS11040	0.0738826	0.0442104	0.510195	0.111904	0.9109	NA
SPD_RS03850	0.513146	-0.15965	0.784917	-0.130561	0.896123	NA
SPD_RS03955	0.223659	0.605508	0.779427	0.790744	0.429094	NA
SPD_RS11180	0.111601	0	0.621918	0	1	NA
SPD_RS11185	0.553668	-0.120442	0.786639	-0.154282	0.877387	NA
SPD_RS11190	0	NA	NA	NA	NA	NA
SPD_RS11195	0.437385	-0.41214	0.784456	-0.498299	0.618273	NA
SPD_RS04125	0.474474	0.0553777	0.777876	0.0453584	0.963822	NA
SPD_RS04235	0.604874	1.31296	0.78493	1.68362	0.0922546	NA
SPD_RS04310	0.233395	0.476064	0.668349	0.715288	0.474431	NA
SPD_RS04390	0.283589	0	0.724401	0	1	NA
SPD_RS04460	0.432444	0.00901264	0.782321	0.0427475	0.965903	NA
SPD_RS04465	0.00643308	0	0.510007	0	1	NA
SPD_RS04835	0.0490198	0.103221	0.510011	0.203059	0.839089	NA
SPD_RS05030	0.357574	0.818919	0.772335	1.08121	0.279602	NA
SPD_RS05035	0.123299	0.21263	0.686124	0.319874	0.749064	NA
SPD_RS05045	0.117354	0.239839	0.510056	0.47085	0.637748	NA
SPD_RS10965	0.116603	0.07967	0.623024	0.146949	0.883172	NA
SPD_RS05115	0.00643308	0	0.510007	0	1	NA
SPD_RS05125	0.0621337	0.1342	0.566857	0.234655	0.814477	NA
SPD_RS05225	0.435393	0.0870338	0.78055	0.109286	0.912976	NA
SPD_RS05330	0.214214	0.833606	0.775764	1.07906	0.28056	NA
SPD_RS05445	0.36531	0.910714	0.751169	1.23126	0.218225	NA
SPD_RS05655	0.259084	-0.113032	0.785746	-0.150613	0.880281	NA
SPD_RS05660	0.252072	0.0633825	0.75705	0.0762743	0.939201	NA
SPD_RS05665	0	NA	NA	NA	NA	NA
SPD_RS11045	0.0396776	0	0.510007	0	1	NA
SPD_RS06120	0.549431	0.676023	0.7867	0.881249	0.378183	NA
SPD_RS06205	0.50231	0.162763	0.782253	0.225468	0.821615	NA
SPD_RS06270	0.119559	0.380775	0.615694	0.617128	0.53715	NA
SPD_RS06315	0.272846	0.973097	0.786692	1.24353	0.213671	NA
SPD_RS06320	0.0790667	0	0.679363	0	1	NA
SPD_RS06325	0.0492828	0	0.510007	0	1	NA
SPD_RS06330	0.233104	0.241037	0.717685	0.3531	0.724014	NA
SPD_RS06780	0.345463	-0.014951	0.780365	0.0360644	0.971231	NA
SPD_RS06785	0.0395432	0	0.510007	0	1	NA
SPD_RS06790	0.00994505	0	0.510007	0	1	NA
SPD_RS06795	0.0780289	0.103162	0.510007	0.201174	0.840562	NA
SPD_RS06805	0.0689323	0.103162	0.510007	0.201176	0.840561	NA
SPD_RS06815	0.522388	-0.883455	0.785344	-1.01888	0.308259	NA
SPD_RS06995	0.234753	0.348422	0.671628	0.517118	0.605074	NA
SPD_RS07000	0.126806	0.119729	0.544073	0.219495	0.826264	NA
SPD_RS07050	0.133245	0.323543	0.756606	0.414251	0.678691	NA
[truncated: 79 more rows]

## Sheet: res0hr24
	baseMean	log2FoldChange	lfcSE	stat	pvalue	padj
SPD_RS08045	133.64	6.0608	0.477744	11.5362	8.67195e-31	1.0152e-28
SPD_RS08050	90.4422	5.29795	0.492778	9.9217	3.35005e-23	1.89764e-21
SPD_RS00610	41.6326	5.16899	0.47684	9.07492	1.13766e-19	4.43939e-18
SPD_RS08060	127.951	5.02365	0.487223	9.98933	1.69721e-23	9.93432e-22
SPD_RS08810	78.7676	4.99648	0.496583	9.3492	8.83128e-21	3.69232e-19
SPD_RS00615	195.629	4.7406	0.468631	10.0451	9.65606e-24	6.52156e-22
SPD_RS00605	325.598	4.53679	0.387785	11.6628	1.97455e-31	2.66716e-29
SPD_RS00740	11.2298	4.51429	0.631328	6.06955	1.28272e-09	1.68094e-08
SPD_RS08055	113.468	4.50749	0.4531	9.77658	1.41931e-22	7.3303e-21
SPD_RS08040	31.0335	4.44318	0.509391	8.00801	1.1658e-15	2.84326e-14
SPD_RS00620	62.3343	4.2819	0.410454	9.99827	1.55084e-23	9.39061e-22
SPD_RS00600	43.2464	4.07417	0.434768	8.90081	5.54394e-19	1.94703e-17
SPD_RS10405	94.284	4.04353	0.402662	9.85796	6.33248e-23	3.36965e-21
SPD_RS08805	40.5046	4.03664	0.366997	10.2336	1.40152e-24	1.02544e-22
SPD_RS09860	14.6048	4.01208	0.609751	5.66513	1.46914e-08	1.63279e-07
SPD_RS09865	11.8475	3.85553	0.62426	5.43727	5.41032e-08	5.52356e-07
SPD_RS08795	26.5982	3.71059	0.404242	8.46251	2.61673e-17	7.92238e-16
SPD_RS08800	37.8056	3.57824	0.378767	8.95078	3.52991e-19	1.265e-17
SPD_RS09870	4.45579	3.53827	0.702069	4.98008	6.35586e-07	5.44433e-06
SPD_RS00235	59.7361	3.51081	0.294344	11.7923	4.27509e-32	6.25588e-30
SPD_RS02120	23.9095	3.47863	0.43593	7.72952	1.07954e-14	2.52757e-13
SPD_RS09110	14.6424	3.42715	0.567905	5.69635	1.22402e-08	1.36903e-07
SPD_RS09945	161.445	3.39723	0.351477	9.59877	8.09041e-22	3.73862e-20
SPD_RS02125	9.09509	3.30894	0.516178	6.00174	1.95219e-09	2.48409e-08
SPD_RS10955	3.44366	3.25406	0.679125	4.43341	9.27537e-06	6.24044e-05
SPD_RS09880	5.42967	3.24151	0.66221	4.59223	4.38526e-06	3.22198e-05
SPD_RS00240	47.5518	3.23787	0.34195	9.38128	6.51752e-21	2.79141e-19
SPD_RS02115	6.88552	3.04534	0.579843	4.87521	1.08694e-06	9.00313e-06
SPD_RS05990	12.5214	3.02921	0.493656	5.85555	4.7543e-09	5.64091e-08
SPD_RS00675	18.1604	3.00879	0.440988	6.62662	3.43458e-11	5.97141e-10
SPD_RS09875	4.92164	2.97909	0.697665	4.03573	5.44323e-05	0.000303438
SPD_RS02555	9.86713	2.96561	0.572482	4.89823	9.67042e-07	8.08631e-06
SPD_RS10920	136.518	2.93095	0.340645	8.58569	9.02893e-18	2.83122e-16
SPD_RS00665	17.1321	2.91436	0.417289	6.80046	1.04288e-11	1.94818e-10
SPD_RS10925	213.768	2.89564	0.357048	8.09844	5.56662e-16	1.39643e-14
SPD_RS00735	6.73506	2.85947	0.585243	4.50438	6.65669e-06	4.63855e-05
SPD_RS02925	77.7143	2.84113	0.285374	9.85819	6.31788e-23	3.36965e-21
SPD_RS00110	8.47035	2.70412	0.488098	5.35449	8.57963e-08	8.41666e-07
SPD_RS02565	22.0129	2.68141	0.530938	4.99796	5.79401e-07	4.98739e-06
SPD_RS10930	16.8803	2.64361	0.465298	5.59896	2.15645e-08	2.33749e-07
SPD_RS09890	11.0075	2.63427	0.564491	4.49132	7.0783e-06	4.85527e-05
SPD_RS09885	2.18842	2.50189	0.737339	3.51273	0.000443531	0.00199192
SPD_RS06765	8.71644	2.49452	0.490427	4.92703	8.34886e-07	7.04836e-06
SPD_RS02550	21.7255	2.31265	0.563887	4.06071	4.89243e-05	0.000276242
SPD_RS00670	9.00454	2.25757	0.427456	5.16284	2.4323e-07	2.20161e-06
SPD_RS09895	9.77466	2.25658	0.616317	3.63785	0.00027492	0.00129951
SPD_RS00655	11.8798	2.24205	0.477499	4.61252	3.97814e-06	2.94752e-05
SPD_RS00265	35.107	2.23708	0.341519	6.51308	7.36246e-11	1.17532e-09
SPD_RS00270	17.9362	2.21286	0.411619	5.3131	1.07778e-07	1.03988e-06
SPD_RS04540	13.3035	2.09536	0.563622	3.71587	0.000202507	0.000996087
SPD_RS00280	86.4253	2.0896	0.338117	6.17173	6.75457e-10	9.48881e-09
SPD_RS00255	88.9539	2.08422	0.329567	6.31738	2.66035e-10	3.9257e-09
SPD_RS10760	2.35122	2.06335	0.737785	2.85578	0.00429315	0.0147351
SPD_RS06760	9.16332	1.97851	0.54892	3.53846	0.00040247	0.00182149
SPD_RS07575	12.9644	1.97787	0.471632	4.14439	3.4072e-05	0.000194887
SPD_RS05720	10.9945	1.95006	0.426513	4.49582	6.93009e-06	4.79104e-05
SPD_RS11090	4.7284	1.94178	0.65494	2.88899	0.00386479	0.0134654
SPD_RS00795	4.76646	1.91209	0.52992	3.50414	0.000458086	0.00205204
SPD_RS10765	4.3983	1.88584	0.624511	2.92699	0.00342259	0.0120927
SPD_RS00430	127.403	1.86214	0.478186	3.91711	8.96173e-05	0.000476873
SPD_RS10665	39.8645	1.84081	0.299183	6.12885	8.85159e-10	1.22389e-08
SPD_RS02725	59.6671	1.79271	0.246247	7.26616	3.69853e-13	7.82485e-12
SPD_RS00580	4.91252	1.79248	0.61622	2.85554	0.00429634	0.0147351
SPD_RS11055	2.32519	1.79213	0.663193	2.56935	0.0101889	0.0310619
SPD_RS08630	94.7553	1.78872	0.283947	6.29021	3.17041e-10	4.52621e-09
SPD_RS09290	5.49452	1.78198	0.52846	3.30207	0.000959746	0.00396605
SPD_RS03265	3.96964	1.76723	0.538614	3.20847	0.00133445	0.00527769
SPD_RS04535	3.06548	1.75689	0.69363	2.47212	0.0134315	0.0393752
SPD_RS00935	4.24755	1.75435	0.653602	2.64077	0.00827181	0.026031
SPD_RS00260	52.3965	1.74928	0.305494	5.71605	1.09029e-08	1.23519e-07
SPD_RS06770	16.8243	1.71149	0.577275	2.9475	0.00320352	0.0114105
SPD_RS05335	38.6943	1.70224	0.318609	5.33164	9.73287e-08	9.49495e-07
SPD_RS05900	9.84029	1.68422	0.398205	4.18507	2.85079e-05	0.000165761
SPD_RS10800	221.619	1.68179	0.19104	8.79917	1.37835e-18	4.65458e-17
SPD_RS01680	16.6103	1.67544	0.312587	5.32504	1.00931e-07	9.792e-07
SPD_RS02545	5.44646	1.67426	0.626925	2.65063	0.00803424	0.02542
SPD_RS08635	50.1623	1.6711	0.232864	7.16459	7.80216e-13	1.61183e-11
SPD_RS03785	43.7731	1.66985	0.349654	4.76631	1.87631e-06	1.48414e-05
SPD_RS04575	31.5647	1.66	0.363721	4.54588	5.47059e-06	3.87353e-05
SPD_RS09530	4.90345	1.65727	0.570363	2.835	0.00458251	0.0155345
SPD_RS08645	65.7683	1.63892	0.260199	6.28744	3.22749e-10	4.57055e-09
SPD_RS10430	18.0479	1.63032	0.514419	3.13527	0.00171698	0.00655437
SPD_RS04570	96.7249	1.63005	0.330491	4.93092	8.18419e-07	6.94272e-06
SPD_RS00320	78.2825	1.6188	0.331021	4.89043	1.00617e-06	8.37364e-06
SPD_RS06345	185.012	1.60816	0.351949	4.5704	4.86798e-06	3.54696e-05
SPD_RS00650	23.6947	1.58169	0.3283	4.80135	1.57597e-06	1.26365e-05
SPD_RS06515	16.459	1.57259	0.32086	4.87007	1.11556e-06	9.19683e-06
SPD_RS00425	7.32013	1.57022	0.471433	3.2955	0.00098245	0.00404024
SPD_RS01765	112.734	1.55821	0.163563	9.52062	1.72143e-21	7.75085e-20
SPD_RS05940	3.08079	1.55618	0.569264	2.66361	0.00773065	0.0247268
SPD_RS05975	53.8772	1.55477	0.214127	7.2507	4.14629e-13	8.66772e-12
SPD_RS03640	58.4451	1.53459	0.365604	4.19907	2.68014e-05	0.000156356
SPD_RS00275	25.6872	1.52727	0.421189	3.61976	0.000294873	0.00138079
SPD_RS08690	44.1803	1.52091	0.241287	6.29417	3.09053e-10	4.44834e-09
SPD_RS04030	56.5617	-1.50535	0.215304	-6.95784	3.45534e-12	6.5952e-11
SPD_RS09195	96.7905	-1.50748	0.167374	-8.97179	2.91734e-19	1.08997e-17
SPD_RS07935	6.45779	-1.50808	0.521947	-2.80638	0.00501023	0.01679
SPD_RS06680	14.9282	-1.51539	0.346665	-4.29858	1.71897e-05	0.00010742
SPD_RS04040	77.2261	-1.51596	0.189838	-7.95559	1.78286e-15	4.28863e-14
SPD_RS02405	235.398	-1.51862	0.140229	-10.8162	2.8844e-27	2.5325e-25
SPD_RS05500	11.6939	-1.52788	0.401426	-3.70733	0.000209455	0.00101885
SPD_RS08925	3.47983	-1.53093	0.600519	-2.42403	0.0153492	0.0441132
SPD_RS01700	43.1858	-1.53601	0.30201	-5.05876	4.21988e-07	3.73715e-06
SPD_RS03860	94.5863	-1.54605	0.260517	-5.91677	3.28326e-09	4.03175e-08
SPD_RS03745	5.91042	-1.54685	0.536664	-2.79144	0.00524738	0.0174515
SPD_RS10255	24.07	-1.55549	0.405256	-3.82158	0.0001326	0.000676876
SPD_RS01255	4.80676	-1.56951	0.555012	-2.72699	0.00639153	0.0209004
SPD_RS10250	34.601	-1.57788	0.341931	-4.58315	4.58024e-06	3.35121e-05
SPD_RS09955	6.16967	-1.58334	0.554931	-2.8018	0.00508183	0.0169975
SPD_RS03345	68.4094	-1.60763	0.270571	-5.93068	3.01689e-09	3.7572e-08
SPD_RS06365	21.311	-1.6106	0.294072	-5.40807	6.3709e-08	6.285e-07
SPD_RS08895	398.001	-1.63255	0.12886	-12.657	1.02348e-36	1.99691e-34
SPD_RS09185	435.132	-1.63778	0.163314	-10.0175	1.27676e-23	8.0071e-22
SPD_RS01000	29.294	-1.64955	0.229251	-7.12307	1.05552e-12	2.15523e-11
SPD_RS07970	3.10981	-1.65397	0.65086	-2.4456	0.014461	0.0419036
SPD_RS08890	332.694	-1.65952	0.143884	-11.521	1.03391e-30	1.13471e-28
SPD_RS01650	4.91893	-1.66209	0.50006	-3.16087	0.00157298	0.00610378
SPD_RS02305	3.59356	-1.66808	0.667054	-2.42518	0.0153009	0.0440465
SPD_RS10070	2.52634	-1.67576	0.666071	-2.38821	0.0169305	0.0481066
SPD_RS10560	10.1222	-1.68115	0.390747	-4.17577	2.96975e-05	0.000171542
SPD_RS00575	9.14986	-1.69049	0.378491	-4.32125	1.5515e-05	9.83553e-05
SPD_RS03725	4.29861	-1.69351	0.608709	-2.66071	0.00779772	0.0248508
SPD_RS09755	2.83649	-1.70536	0.648383	-2.44812	0.0143603	0.0416805
SPD_RS09745	13.5803	-1.71042	0.514001	-3.23588	0.00121267	0.00481774
SPD_RS09905	17.2405	-1.71068	0.427744	-3.93416	8.34867e-05	0.000449701
SPD_RS05430	4.15076	-1.71632	0.533622	-2.99977	0.00270187	0.00984518
SPD_RS05140	19.4086	-1.72009	0.396013	-4.28438	1.83246e-05	0.000112511
SPD_RS04995	5.41549	-1.72916	0.509229	-3.24039	0.00119365	0.0047855
SPD_RS05640	8.54431	-1.73571	0.493861	-3.40069	0.000672156	0.00288583
SPD_RS08910	804.976	-1.741	0.11568	-15.0433	3.81928e-51	3.35333e-48
SPD_RS08865	2.68762	-1.74634	0.659482	-2.46121	0.013847	0.0404581
SPD_RS07490	66.5148	-1.74852	0.275772	-6.31414	2.71659e-10	3.97528e-09
SPD_RS02025	79.1596	-1.76228	0.205707	-8.52963	1.46818e-17	4.52302e-16
SPD_RS00570	26.0104	-1.77317	0.320078	-5.46072	4.74216e-08	4.94988e-07
SPD_RS06235	6.31555	-1.77901	0.471902	-3.60099	0.000317005	0.00146105
SPD_RS09550	8.8363	-1.77993	0.471406	-3.65087	0.000261355	0.00124374
SPD_RS10355	97.6212	-1.79924	0.175409	-10.2208	1.60087e-24	1.12445e-22
SPD_RS10145	27.5228	-1.80271	0.387409	-4.55828	5.15744e-06	3.66659e-05
SPD_RS08900	259.863	-1.80525	0.134996	-13.353	1.13772e-40	4.9946e-38
SPD_RS01360	16.1325	-1.80771	0.451541	-3.94846	7.86569e-05	0.000426301
SPD_RS03515	17.9329	-1.81438	0.391352	-4.56507	4.99336e-06	3.58651e-05
SPD_RS05150	8.08298	-1.81922	0.444165	-3.93274	8.39826e-05	0.000450989
SPD_RS08715	3.34831	-1.82344	0.702444	-2.66292	0.00774665	0.0247329
SPD_RS10245	114.126	-1.82554	0.317878	-5.72906	1.00988e-08	1.15152e-07
SPD_RS10225	11.7283	-1.84393	0.399786	-4.486	7.25734e-06	4.95871e-05
SPD_RS03380	3.11316	-1.85026	0.622367	-2.76571	0.00567982	0.018783
SPD_RS05885	193.592	-1.85182	0.15927	-11.6046	3.90694e-31	4.90041e-29
SPD_RS05390	10.4762	-1.85909	0.456206	-3.95178	7.75722e-05	0.000421724
SPD_RS02010	16.4632	-1.86485	0.403247	-4.53171	5.85075e-06	4.10956e-05
SPD_RS07210	9.04308	-1.86697	0.413897	-4.33058	1.48718e-05	9.4963e-05
SPD_RS06915	14.4302	-1.87123	0.361053	-5.0516	4.38115e-07	3.81944e-06
SPD_RS08620	8.96418	-1.89019	0.473428	-3.83817	0.000123954	0.000636444
SPD_RS10350	11.3146	-1.8915	0.388997	-4.71557	2.41031e-06	1.87279e-05
SPD_RS07940	6.95806	-1.91614	0.560374	-3.29337	0.000989939	0.00406153
SPD_RS05380	61.4721	-1.91773	0.201921	-9.43865	3.77621e-21	1.65775e-19
SPD_RS05785	6.18838	-1.91948	0.472179	-3.85221	0.000117057	0.000609225
SPD_RS08905	347.527	-1.92702	0.148731	-12.9409	2.64377e-38	7.73743e-36
SPD_RS07950	14.558	-1.93534	0.512727	-3.72912	0.000192151	0.000950472
SPD_RS07955	2.02647	-1.93697	0.695919	-2.76983	0.00560859	0.0185824
SPD_RS07310	51.5989	-1.93837	0.313714	-6.13171	8.69403e-10	1.21164e-08
SPD_RS06910	8.32372	-1.94326	0.466663	-3.97952	6.90538e-05	0.000380121
SPD_RS08315	51.8223	-1.94888	0.240581	-8.04436	8.6699e-16	2.14427e-14
SPD_RS09190	83.0956	-1.95554	0.221424	-8.78412	1.5759e-18	5.22129e-17
SPD_RS07785	67.6177	-1.95576	0.291112	-6.68759	2.26883e-11	3.98406e-10
SPD_RS08570	4.46277	-1.96395	0.543671	-3.32282	0.000891123	0.00371689
SPD_RS09200	81.3063	-1.97214	0.202189	-9.7033	2.91915e-22	1.46458e-20
SPD_RS05145	7.65922	-1.97592	0.466258	-4.0253	5.69029e-05	0.00031521
SPD_RS02210	25.4937	-1.98129	0.319706	-6.10789	1.00955e-09	1.35325e-08
SPD_RS10130	30.8662	-1.98205	0.437759	-4.43415	9.24362e-06	6.24044e-05
SPD_RS07975	3.87801	-1.98587	0.636298	-2.98695	0.00281776	0.0101186
SPD_RS02205	37.6789	-1.98708	0.235168	-8.36656	5.93268e-17	1.7363e-15
SPD_RS10235	75.3501	-2.00034	0.296126	-6.71528	1.87712e-11	3.39816e-10
SPD_RS09760	4.88378	-2.00847	0.57439	-3.2678	0.00108387	0.00439555
SPD_RS10135	23.1621	-2.0484	0.465188	-4.28128	1.85825e-05	0.000113301
SPD_RS05405	11.3628	-2.05744	0.379244	-5.22743	1.71881e-07	1.61403e-06
SPD_RS04840	75.8587	-2.07136	0.250037	-8.2437	1.66962e-16	4.51054e-15
SPD_RS08320	31.404	-2.08947	0.369189	-5.58312	2.36247e-08	2.51424e-07
SPD_RS08875	4.91792	-2.09635	0.669287	-2.98788	0.00280923	0.0101086
SPD_RS11175	8.9888	-2.09766	0.585375	-3.49701	0.000470496	0.00209693
SPD_RS09340	28.6921	-2.10862	0.397986	-5.21702	1.81821e-07	1.69829e-06
SPD_RS03425	20.1048	-2.11867	0.396711	-5.21549	1.8333e-07	1.70332e-06
SPD_RS01815	219.562	-2.12928	0.201252	-10.5635	4.39905e-26	3.35858e-24
SPD_RS05875	230.352	-2.16844	0.169768	-12.7483	3.18452e-37	7.98859e-35
SPD_RS08580	4.82017	-2.1695	0.59627	-3.39389	0.000689063	0.00293237
SPD_RS02195	126.121	-2.17549	0.19172	-11.3087	1.18824e-29	1.22738e-27
SPD_RS05400	12.4672	-2.19188	0.375327	-5.63171	1.78434e-08	1.95286e-07
SPD_RS09315	22.1499	-2.19515	0.482579	-4.45739	8.29643e-06	5.62492e-05
SPD_RS03420	2.76359	-2.20872	0.637845	-3.063	0.00219129	0.00822202
SPD_RS08450	4.22133	-2.21115	0.607386	-3.3702	0.000751142	0.00317833
SPD_RS10140	35.3536	-2.22697	0.523465	-4.1445	3.40551e-05	0.000194887
SPD_RS08585	5.66747	-2.22767	0.487518	-4.23946	2.24057e-05	0.00013292
SPD_RS07215	4.85092	-2.23715	0.610203	-3.39365	0.000689675	0.00293237
SPD_RS02480	45.2465	-2.25138	0.281704	-7.90553	2.66794e-15	6.33095e-14
SPD_RS02475	354.059	-2.26097	0.208581	-10.8209	2.74e-27	2.53234e-25
SPD_RS01285	3.33857	-2.2698	0.630084	-3.27013	0.00107499	0.00437941
SPD_RS02745	15.1995	-2.27304	0.415852	-5.30045	1.15514e-07	1.10843e-06
SPD_RS04140	36.8862	-2.28086	0.372233	-6.04219	1.52032e-09	1.94868e-08
SPD_RS10125	69.7339	-2.32134	0.422345	-5.41776	6.03515e-08	5.98741e-07
SPD_RS01290	6.61762	-2.32701	0.467638	-4.64485	3.40317e-06	2.5648e-05
SPD_RS05880	111.068	-2.32936	0.187633	-12.3584	4.38778e-35	7.70495e-33
SPD_RS05395	9.38697	-2.34372	0.443896	-5.0209	5.14297e-07	4.4488e-06
SPD_RS02465	71.8318	-2.35474	0.233308	-10.0222	1.2178e-23	7.92024e-22
SPD_RS08550	13.522	-2.36698	0.44204	-5.16052	2.46266e-07	2.21766e-06
SPD_RS02200	35.7049	-2.3843	0.287488	-8.17761	2.89535e-16	7.58842e-15
SPD_RS02255	1213.47	-2.40721	0.195359	-12.3165	7.38064e-35	1.17822e-32
SPD_RS09750	11.7714	-2.43543	0.461458	-5.05106	4.39366e-07	3.81944e-06
SPD_RS10755	73.7913	-2.43762	0.290399	-8.33812	7.54831e-17	2.13788e-15
SPD_RS04165	4.24337	-2.46298	0.563401	-3.94337	8.03461e-05	0.000434116
SPD_RS09325	12.6257	-2.4738	0.538017	-4.39101	1.12824e-05	7.4762e-05
SPD_RS03555	52.1284	-2.50778	0.333243	-7.45022	9.31853e-14	2.04542e-12
SPD_RS01640	2.53474	-2.50845	0.757272	-3.14781	0.001645	0.00630704
SPD_RS07945	23.2813	-2.50979	0.477762	-5.1762	2.26446e-07	2.0603e-06
SPD_RS02470	41.7678	-2.51651	0.2992	-8.29796	1.0591e-16	2.9059e-15
SPD_RS07725	17.6016	-2.54054	0.34535	-7.09546	1.2892e-12	2.57255e-11
SPD_RS09330	6.63395	-2.59861	0.556162	-4.27839	1.88252e-05	0.00011399
SPD_RS04845	47.6516	-2.61338	0.287813	-8.96851	3.00549e-19	1.09951e-17
SPD_RS02740	28.3733	-2.62224	0.361236	-7.09855	1.26073e-12	2.54464e-11
SPD_RS04135	14.64	-2.6396	0.383718	-6.59863	4.14977e-11	6.87452e-10
SPD_RS02185	90.6581	-2.66918	0.239938	-11.0485	2.22907e-28	2.17458e-26
SPD_RS09310	60.5204	-2.67108	0.436729	-6.05065	1.44262e-09	1.86268e-08
SPD_RS08335	121.492	-2.69126	0.25128	-10.6535	1.67941e-26	1.34047e-24
SPD_RS07195	11.6993	-2.73006	0.473789	-5.42709	5.72793e-08	5.74757e-07
SPD_RS07965	9.53301	-2.7339	0.560937	-4.56681	4.95197e-06	3.57846e-05
SPD_RS01590	7.99241	-2.76017	0.697145	-3.60823	0.000308292	0.00143217
SPD_RS07205	11.3215	-2.76335	0.441133	-5.91135	3.39308e-09	4.13768e-08
SPD_RS02190	35.2407	-2.79648	0.282827	-9.68759	3.40462e-22	1.6607e-20
SPD_RS07730	17.1464	-2.80229	0.36722	-7.31049	2.66177e-13	5.70008e-12
SPD_RS01625	2.96989	-2.86377	0.703244	-3.50136	0.00046289	0.00206828
SPD_RS04130	6.18496	-2.8889	0.550447	-4.74956	2.03861e-06	1.59813e-05
SPD_RS07220	220.204	-2.9115	0.196425	-14.7723	2.20898e-49	1.29299e-46
SPD_RS08520	17.0604	-2.95289	0.434778	-6.49754	8.16437e-11	1.29159e-09
SPD_RS00900	192.652	-2.96002	0.225609	-13.0688	4.96646e-39	1.74422e-36
SPD_RS01595	8.66759	-2.96402	0.627712	-4.32293	1.5397e-05	9.79606e-05
SPD_RS09320	43.0391	-2.98791	0.460005	-6.37622	1.81512e-10	2.74771e-09
SPD_RS01605	4.47568	-2.99512	0.699823	-3.74968	0.000177061	0.000885809
SPD_RS08595	3.3872	-2.99527	0.604339	-4.2218	2.42358e-05	0.000143293
SPD_RS08540	14.9229	-3.03375	0.446857	-6.4216	1.3485e-10	2.07716e-09
SPD_RS08330	94.5993	-3.11625	0.321553	-9.60175	7.85954e-22	3.7301e-20
SPD_RS09335	26.9413	-3.12317	0.4731	-6.34303	2.25282e-10	3.38116e-09
SPD_RS03730	20.2517	-3.1392	0.388683	-7.72124	1.15204e-14	2.66182e-13
SPD_RS06175	349.735	-3.21383	0.194257	-16.5002	3.65605e-61	6.42003e-58
SPD_RS07200	8.47411	-3.22255	0.528629	-5.43485	5.4843e-08	5.56672e-07
SPD_RS07735	23.3833	-3.34005	0.431913	-7.37683	1.62103e-13	3.51423e-12
SPD_RS08535	14.0812	-3.36877	0.515079	-6.05826	1.376e-09	1.78982e-08
SPD_RS07960	6.51603	-3.41345	0.639469	-4.76068	1.92941e-06	1.5193e-05
SPD_RS00565	22.8662	-3.46326	0.355781	-9.25971	2.0499e-20	8.3712e-19
SPD_RS08525	28.6332	-3.47306	0.365774	-9.12569	7.12825e-20	2.84482e-18
SPD_RS08435	3.37312	-3.52558	0.648715	-4.67114	2.99536e-06	2.28689e-05
SPD_RS08530	11.8976	-3.53466	0.571881	-5.59585	2.19538e-08	2.36508e-07
SPD_RS01600	4.18564	-3.64191	0.743823	-4.26568	1.99297e-05	0.000119442
SPD_RS01630	4.99014	-3.74235	0.71344	-4.49272	7.03181e-06	4.8423e-05
SPD_RS08575	8.00995	-3.7904	0.594504	-5.43263	5.55309e-08	5.60416e-07
SPD_RS08545	5.37919	-3.85195	0.608573	-5.25756	1.4598e-07	1.37817e-06
SPD_RS01685	270.495	-5.30248	0.410033	-12.6945	6.33943e-37	1.3915e-34
SPD_RS08470	40.1282	1.48462	0.344832	4.29073	1.7809e-05	0.000110504
SPD_RS00635	8.33084	1.48242	0.479914	3.06114	0.00220493	0.00824665
SPD_RS10585	60.6338	1.48193	0.305202	4.84884	1.24188e-06	1.01904e-05
SPD_RS10805	312.276	1.47892	0.179541	8.2353	1.79111e-16	4.76544e-15
SPD_RS04015	47.2861	1.47703	0.223348	6.60243	4.04466e-11	6.7642e-10
SPD_RS08120	56.895	1.47378	0.217061	6.78777	1.13876e-11	2.08299e-10
SPD_RS06350	217.18	1.46472	0.303354	4.82765	1.38156e-06	1.11712e-05
SPD_RS10860	5.15436	1.45646	0.565402	2.54232	0.011012	0.0330549
SPD_RS08480	92.23	1.45136	0.274224	5.28431	1.2618e-07	1.2042e-06
SPD_RS09920	30.7947	1.45048	0.31332	4.61761	3.88182e-06	2.88834e-05
SPD_RS01495	184.016	1.43924	0.159631	9.01163	2.0301e-19	7.74969e-18
SPD_RS06750	17.1094	1.43591	0.53845	2.65735	0.00787568	0.0250085
SPD_RS04830	4.5944	1.42098	0.566034	2.47847	0.0131946	0.0388754
SPD_RS00445	227.606	1.41719	0.231379	6.12331	9.16529e-10	1.25736e-08
SPD_RS01895	14.2601	1.41441	0.391672	3.60246	0.000315215	0.00145662
SPD_RS02950	265.418	1.40303	0.242284	5.7893	7.06813e-09	8.27442e-08
SPD_RS01780	126.395	1.40126	0.129899	10.7826	4.15971e-27	3.47831e-25
SPD_RS00115	117.34	1.39495	0.184889	7.54232	4.61699e-14	1.03941e-12
SPD_RS09145	29.2404	1.39172	0.543334	2.58341	0.00978286	0.0300307
SPD_RS10735	6.11106	1.39115	0.47052	2.93385	0.00334785	0.0118525
SPD_RS00645	24.6571	1.37881	0.341569	4.03289	5.50953e-05	0.000306162
SPD_RS01810	10.8841	1.37634	0.457039	2.99206	0.00277099	0.0100534
SPD_RS00530	51.051	1.35819	0.2217	6.11653	9.5635e-10	1.30182e-08
SPD_RS05325	102.024	1.35726	0.296801	4.56794	4.9253e-06	3.57389e-05
SPD_RS04665	9.15992	1.35511	0.419849	3.19984	0.00137503	0.00542595
SPD_RS07870	20.0012	1.34805	0.386071	3.47849	0.000504243	0.00220811
SPD_RS03010	673.544	1.34563	0.206058	6.52986	6.58305e-11	1.06054e-09
SPD_RS07275	85.3177	1.34553	0.306059	4.3888	1.13975e-05	7.52408e-05
SPD_RS00965	29.1809	1.32444	0.299903	4.40448	1.06036e-05	7.05298e-05
SPD_RS02655	8.73319	1.32398	0.458592	2.86475	0.00417343	0.0143979
SPD_RS10565	244.257	1.32211	0.405627	3.25911	0.00111764	0.00451167
SPD_RS06190	43.3669	1.31698	0.220061	5.97722	2.26984e-09	2.84703e-08
SPD_RS06755	24.5283	1.31675	0.430542	3.05256	0.00226897	0.00845926
SPD_RS10595	42.8312	1.31515	0.299413	4.38487	1.16053e-05	7.63252e-05
SPD_RS10865	21.2271	1.29668	0.33005	3.91876	8.90053e-05	0.000475056
SPD_RS03210	26.4944	1.29665	0.302245	4.27508	1.91066e-05	0.000114982
SPD_RS02990	14.4126	1.29551	0.379765	3.39449	0.000687572	0.00293237
SPD_RS08650	47.2657	1.26939	0.220724	5.74584	9.14677e-09	1.04979e-07
SPD_RS00930	6.52989	1.26648	0.459931	2.73102	0.00631386	0.0207561
SPD_RS06125	162.471	1.2567	0.291336	4.31132	1.62281e-05	0.000102138
SPD_RS01375	153.81	1.23984	0.272649	4.54329	5.53831e-06	3.90573e-05
SPD_RS01785	66.7482	1.23352	0.202614	6.08406	1.17174e-09	1.55877e-08
SPD_RS07580	35.3205	1.23288	0.257897	4.77621	1.78633e-06	1.41936e-05
SPD_RS09680	68.7478	1.2323	0.208574	5.90557	3.51428e-09	4.25591e-08
SPD_RS10590	10.9579	1.2223	0.395873	3.07436	0.00210957	0.00793236
SPD_RS00555	527.408	1.22126	0.225058	5.42562	5.77534e-08	5.76222e-07
SPD_RS05950	8.37069	1.21816	0.422535	2.8765	0.0040211	0.0139823
SPD_RS07240	8.50378	1.20544	0.406513	2.95094	0.00316811	0.0113073
SPD_RS08185	5.0889	1.20482	0.502475	2.37686	0.0174606	0.049136
SPD_RS01800	37.0269	1.20239	0.237553	5.05626	4.27548e-07	3.75387e-06
SPD_RS03145	17.7298	1.20189	0.325907	3.67581	0.000237097	0.00114067
SPD_RS07280	197.148	1.19929	0.214454	5.58876	2.28696e-08	2.44872e-07
SPD_RS01770	194.687	1.19661	0.1756	6.81423	9.47681e-12	1.78939e-10
SPD_RS04670	55.8296	1.19489	0.188318	6.33806	2.32671e-10	3.46246e-09
SPD_RS03260	7.21049	1.1933	0.417685	2.84899	0.00438576	0.0149833
SPD_RS03095	19.5624	1.19168	0.461462	2.56705	0.0102567	0.0312146
SPD_RS01775	89.8488	1.19077	0.180228	6.60371	4.01002e-11	6.7642e-10
SPD_RS04560	101.132	1.19008	0.341222	3.48386	0.000494243	0.00217517
SPD_RS09270	38.1772	1.17579	0.378521	3.11297	0.00185213	0.00702451
SPD_RS02315	23.4557	1.1652	0.313594	3.70631	0.000210304	0.00102015
SPD_RS09685	7.94993	1.16303	0.474271	2.43643	0.0148332	0.0428407
SPD_RS04590	83.2285	1.16093	0.251955	4.60538	4.11708e-06	3.03764e-05
SPD_RS05895	14.0232	1.15901	0.315701	3.66365	0.000248643	0.00119294
SPD_RS05890	31.7766	1.1573	0.266066	4.3472	1.37887e-05	8.93468e-05
SPD_RS01490	194.185	1.1551	0.164485	7.01955	2.22578e-12	4.39154e-11
SPD_RS10445	7.0146	1.15464	0.478075	2.39744	0.0165102	0.0470648
SPD_RS01805	34.6346	1.15431	0.261127	4.41609	1.00502e-05	6.71034e-05
SPD_RS00325	303.633	1.15101	0.133864	8.5973	8.16158e-18	2.60577e-16
SPD_RS04905	45.1699	1.14959	0.342251	3.36137	0.000775566	0.00327379
SPD_RS01070	175.743	1.14834	0.294409	3.89892	9.66219e-05	0.000512593
SPD_RS07780	742.898	1.14304	0.130548	8.75606	2.02193e-18	6.57502e-17
SPD_RS08485	44.8235	1.13661	0.366829	3.09671	0.00195682	0.00738963
SPD_RS06500	49.0386	1.13472	0.254422	4.45827	8.26252e-06	5.62364e-05
SPD_RS04660	37.2998	1.13265	0.299813	3.76792	0.000164612	0.000828248
SPD_RS08425	16.5988	1.12795	0.322623	3.48729	0.000487944	0.00215826
SPD_RS10005	12.4299	1.1229	0.467704	2.38524	0.0170678	0.0483405
SPD_RS10190	21.1539	1.12244	0.26153	4.28884	1.7961e-05	0.000111054
SPD_RS04565	42.094	1.12002	0.3444	3.24531	0.00117324	0.00471444
SPD_RS02380	37.3163	1.11377	0.263877	4.21754	2.46981e-05	0.000145536
SPD_RS05360	21.7658	1.11027	0.338859	3.2695	0.00107739	0.00437941
SPD_RS00050	29.8063	1.1034	0.365718	3.01172	0.00259772	0.0095631
SPD_RS02660	68.69	1.09892	0.166708	6.58777	4.46486e-11	7.32738e-10
SPD_RS03990	22.1601	1.08477	0.310561	3.48528	0.000491631	0.0021691
SPD_RS01790	154.972	1.08399	0.133181	8.13862	3.99802e-16	1.03243e-14
SPD_RS01760	162.381	1.06204	0.16076	6.605	3.97524e-11	6.7642e-10
SPD_RS07295	33.4901	1.05382	0.256728	4.099	4.14947e-05	0.000235808
SPD_RS07285	75.0047	1.0433	0.312158	3.33724	0.000846143	0.00354613
SPD_RS07630	80.3195	1.039	0.1907	5.44645	5.13865e-08	5.27688e-07
SPD_RS08125	47.081	1.03812	0.261567	3.97339	7.08558e-05	0.000388821
SPD_RS02980	81.9691	1.03082	0.195256	5.2783	1.30384e-07	1.23759e-06
SPD_RS07750	14.1456	1.01149	0.338572	2.9892	0.00279709	0.0100908
SPD_RS07645	147.023	1.00678	0.212256	4.73993	2.13795e-06	1.66855e-05
SPD_RS05600	78.1925	1.0058	0.223245	4.5034	6.68756e-06	4.64164e-05
SPD_RS05315	115.764	1.00393	0.255965	3.92193	8.78422e-05	0.000470277
SPD_RS01350	77.8555	1.00157	0.235192	4.25685	2.07324e-05	0.000123757
SPD_RS07290	75.1706	1.00092	0.181995	5.49689	3.86548e-08	4.06454e-07
SPD_RS03635	87.5105	0.999587	0.333998	2.98904	0.00279854	0.0100908
SPD_RS01755	127.055	0.982191	0.173563	5.65712	1.53934e-08	1.70005e-07
SPD_RS07775	399.987	0.974891	0.152391	6.39726	1.58193e-10	2.41554e-09
SPD_RS02945	130.593	0.974374	0.281389	3.46032	0.000539536	0.00235093
SPD_RS01075	72.2716	0.971311	0.373961	2.58908	0.00962316	0.0296982
SPD_RS06945	12.9876	0.96192	0.375301	2.55702	0.0105574	0.0319242
SPD_RS08465	30.8525	0.959251	0.400104	2.37794	0.0174098	0.0491006
SPD_RS01885	11.5296	0.951792	0.367231	2.58426	0.00975878	0.0300112
SPD_RS08175	30.3276	0.950386	0.279951	3.39232	0.000693027	0.00293951
SPD_RS06485	10.2335	0.938359	0.379088	2.47216	0.0134298	0.0393752
SPD_RS07770	358.086	0.928612	0.140291	6.61971	3.59905e-11	6.19602e-10
SPD_RS03175	20.4694	0.927705	0.294294	3.14788	0.00164457	0.00630704
SPD_RS03075	22.4423	0.924126	0.27545	3.35528	0.000792845	0.0033387
SPD_RS01370	156.909	0.921803	0.192023	4.79578	1.6204e-06	1.29337e-05
SPD_RS07890	26.1263	0.902499	0.234951	3.83928	0.000123394	0.000635423
SPD_RS02005	42.8183	0.896776	0.245007	3.65749	0.000254702	0.00121537
SPD_RS10600	61.3398	0.889134	0.224526	3.95977	7.50209e-05	0.00040912
SPD_RS10270	46.9298	0.880871	0.277033	3.17953	0.00147515	0.00576918
SPD_RS08825	18.6545	0.87871	0.343617	2.55625	0.0105808	0.0319242
SPD_RS05320	172.871	0.877389	0.201929	4.34293	1.40594e-05	9.07659e-05
SPD_RS04270	38.3781	0.868632	0.235597	3.68399	0.000229611	0.00110768
SPD_RS09440	45.5716	0.868201	0.346843	2.49836	0.0124768	0.037009
SPD_RS10825	13.1568	0.863271	0.304924	2.83166	0.00463064	0.0156373
SPD_RS03080	9.99029	0.857187	0.3557	2.41064	0.0159244	0.0456172
SPD_RS02985	35.6031	0.856114	0.241354	3.54551	0.000391858	0.00177804
SPD_RS10810	405.892	0.855137	0.114386	7.47507	7.71599e-14	1.7151e-12
SPD_RS10815	11.6628	0.850864	0.357881	2.36966	0.0178042	0.0498632
SPD_RS00525	25.258	0.841385	0.317878	2.64636	0.0081364	0.0256509
SPD_RS05795	33.4007	0.833105	0.308276	2.70107	0.0069117	0.0223106
SPD_RS07640	80.3094	0.832136	0.169516	4.90668	9.26301e-07	7.7827e-06
SPD_RS05465	18.1266	0.83094	0.31692	2.61743	0.00885943	0.0275836
SPD_RS10820	14.5088	0.829796	0.292412	2.83589	0.00456979	0.0155214
SPD_RS01080	34.8528	0.817293	0.278579	2.92555	0.00343846	0.0121244
SPD_RS05905	58.1004	0.816711	0.20965	3.89736	9.7246e-05	0.000514349
SPD_RS07535	30.8915	0.812139	0.30072	2.69802	0.00697533	0.0224747
SPD_RS00180	70.9718	0.808006	0.234552	3.44178	0.000577901	0.00250825
SPD_RS03995	25.4576	0.80792	0.305589	2.63882	0.00831961	0.0261346
SPD_RS05455	38.3642	0.799724	0.216365	3.69348	0.000221202	0.00107006
SPD_RS01150	76.7579	0.785818	0.307864	2.54742	0.0108524	0.0326315
SPD_RS05215	47.8921	0.782317	0.22461	3.48272	0.00049635	0.00217898
SPD_RS04010	31.3754	0.780621	0.259341	3.00449	0.00266026	0.00975245
SPD_RS03110	39.9514	0.779517	0.308847	2.51596	0.0118708	0.0355112
SPD_RS07525	22.9687	0.779389	0.284655	2.72989	0.00633559	0.0207561
SPD_RS10195	72.6789	0.778872	0.237318	3.28049	0.00103626	0.00423179
SPD_RS07175	13.3903	0.772869	0.296237	2.61123	0.0090216	0.0279893
SPD_RS06400	46.6386	0.771216	0.194092	3.97208	7.1248e-05	0.000389756
SPD_RS00060	219.364	0.770523	0.130832	5.88689	3.93533e-09	4.70098e-08
SPD_RS10975	26.2134	0.770275	0.27081	2.84527	0.00443735	0.0151301
SPD_RS09430	18.6034	0.769257	0.291926	2.63716	0.00836041	0.0262159
SPD_RS01745	109.389	0.759246	0.175884	4.31521	1.59454e-05	0.00010072
SPD_RS05845	18.2987	0.754183	0.274157	2.75381	0.00589066	0.0194436
SPD_RS00055	45.3801	0.742818	0.229127	3.2374	0.00120624	0.00481774
SPD_RS00045	45.5121	0.740033	0.210506	3.51312	0.000442884	0.00199192
SPD_RS03705	17.4899	0.738275	0.307089	2.40884	0.0160031	0.0457679
SPD_RS03205	173.151	0.734328	0.145089	5.05807	4.23515e-07	3.73715e-06
SPD_RS06660	20.7442	0.733042	0.273415	2.67644	0.00744097	0.0238437
SPD_RS06865	49.6764	0.732842	0.215831	3.39494	0.000686449	0.00293237
SPD_RS01980	29.3632	0.732199	0.297103	2.4628	0.0137857	0.0403461
SPD_RS05220	46.0935	0.731147	0.229442	3.18697	0.00143772	0.00563535
SPD_RS04295	39.9852	0.698084	0.236975	2.94577	0.00322153	0.0114514
SPD_RS04075	50.2998	0.687149	0.177317	3.87408	0.000107029	0.000559356
SPD_RS00155	39.9104	0.684082	0.227627	2.99825	0.00271534	0.0098719
SPD_RS03710	63.5995	0.67766	0.187017	3.62546	0.000288448	0.00135432
SPD_RS05495	64.3998	0.672649	0.187541	3.58488	0.000337233	0.00155021
SPD_RS07680	57.2537	0.663916	0.220564	3.00616	0.00264567	0.00971923
SPD_RS07825	68.9168	0.646842	0.262939	2.45362	0.0141427	0.0411783
SPD_RS03610	28.0216	0.639394	0.243213	2.62866	0.00857225	0.0267369
SPD_RS02570	27.8463	0.629079	0.264214	2.37772	0.0174201	0.0491006
SPD_RS04060	798.916	0.627261	0.21041	2.98081	0.00287491	0.0103027
SPD_RS06405	28.4601	0.621993	0.241057	2.57737	0.00995552	0.0304563
SPD_RS00315	87.5123	0.617212	0.194711	3.17066	0.00152095	0.00593507
SPD_RS02505	36.224	0.615677	0.233959	2.63048	0.00852638	0.0266886
SPD_RS05450	29.9229	0.612402	0.246901	2.47654	0.0132665	0.0390216
SPD_RS01675	67.4536	0.608428	0.234759	2.58963	0.00960805	0.0296982
SPD_RS01795	69.1469	0.605429	0.197883	3.06083	0.00220725	0.00824665
SPD_RS02575	33.1366	0.593709	0.217671	2.72595	0.00641176	0.0209276
SPD_RS09255	68.597	0.589656	0.187631	3.14304	0.00167203	0.00639669
SPD_RS10740	61.2371	0.58898	0.20614	2.857	0.00427668	0.0147252
SPD_RS01380	680.5	0.586846	0.181247	3.23654	0.00120987	0.00481774
SPD_RS07530	39.0003	0.585298	0.245136	2.38681	0.0169952	0.0482125
SPD_RS01835	58.3456	0.578957	0.215334	2.68415	0.0072715	0.023386
SPD_RS09085	97.8738	0.575499	0.149483	3.85131	0.000117487	0.000609225
SPD_RS01750	190.465	0.564418	0.169222	3.33545	0.000851608	0.00356053
SPD_RS04145	47.8264	0.559853	0.198131	2.82522	0.00472474	0.0159245
SPD_RS09390	44.3117	0.558397	0.22227	2.51357	0.0119515	0.0356918
SPD_RS00415	41.2257	0.552478	0.230413	2.39783	0.0164926	0.0470648
SPD_RS03770	175.177	0.552468	0.169648	3.25377	0.00113883	0.00458666
SPD_RS01740	138.326	0.545945	0.133919	4.07591	4.5834e-05	0.000259627
SPD_RS06990	40.7624	0.519152	0.202699	2.55945	0.0104837	0.0317952
SPD_RS02245	79.7948	0.445789	0.178134	2.50486	0.0122499	0.0363974
SPD_RS02975	52.5363	0.417516	0.167531	2.49418	0.0126249	0.037385
SPD_RS01975	325.682	0.410593	0.153224	2.67778	0.00741126	0.0237919
SPD_RS08240	186.462	0.410213	0.113622	3.60975	0.000306491	0.00142758
SPD_RS01730	101.739	0.398297	0.146195	2.72455	0.00643891	0.0209384
SPD_RS07165	196.114	0.345937	0.145177	2.38172	0.0172321	0.0487272
SPD_RS01830	282.228	0.310739	0.126568	2.45367	0.0141407	0.0411783
SPD_RS09415	151.456	-0.36298	0.121253	-2.99055	0.00278479	0.0100827
SPD_RS05765	114.433	-0.449371	0.148363	-3.02324	0.00250084	0.0092258
SPD_RS01295	120.1	-0.493434	0.188296	-2.6167	0.00887837	0.0275937
SPD_RS07460	246.521	-0.494667	0.138382	-3.57203	0.00035423	0.00161566
SPD_RS08300	41.3251	-0.509582	0.213116	-2.38966	0.0168638	0.047995
SPD_RS04105	157.878	-0.538443	0.168986	-3.18887	0.00142829	0.00561091
SPD_RS07025	145.242	-0.545019	0.171979	-3.16387	0.00155688	0.00606181
SPD_RS02875	35.7853	-0.560755	0.235323	-2.37554	0.0175232	0.0492332
SPD_RS02820	388.116	-0.580844	0.168831	-3.4415	0.000578498	0.00250825
SPD_RS02140	73.5552	-0.581443	0.233016	-2.49321	0.0126595	0.0374244
SPD_RS07860	123.895	-0.584759	0.155334	-3.76088	0.000169316	0.000849483
SPD_RS04190	125.328	-0.587217	0.161141	-3.6375	0.000275295	0.00129951
SPD_RS06810	144.411	-0.598552	0.1898	-3.15479	0.00160613	0.00621227
SPD_RS09785	125.467	-0.615896	0.141034	-4.36029	1.29891e-05	8.4791e-05
SPD_RS08080	67.9249	-0.629604	0.17546	-3.58065	0.000342742	0.00156733
SPD_RS09450	39.1258	-0.636564	0.192717	-3.28578	0.001017	0.00416283
SPD_RS09375	51.5553	-0.641846	0.205765	-3.11562	0.00183561	0.00699203
SPD_RS07710	24.6075	-0.660542	0.253312	-2.58456	0.00975044	0.0300112
SPD_RS07415	33.5415	-0.666214	0.227404	-2.91588	0.00354683	0.0124565
SPD_RS07855	71.8585	-0.669491	0.153769	-4.34754	1.37672e-05	8.93468e-05
SPD_RS04930	156.089	-0.679813	0.203277	-3.34307	0.000828561	0.00348075
SPD_RS05155	54.8012	-0.683849	0.24988	-2.72997	0.00633409	0.0207561
SPD_RS05425	1101.12	-0.68622	0.196502	-3.49222	0.000479032	0.00212957
SPD_RS02220	55.2621	-0.69013	0.227434	-3.02485	0.00248757	0.00921556
SPD_RS02450	50.3444	-0.694579	0.19952	-3.47602	0.000508919	0.00222304
SPD_RS06005	44.9793	-0.699665	0.229157	-3.04686	0.00231244	0.00858486
SPD_RS07190	47.5875	-0.70963	0.16975	-4.16348	3.13434e-05	0.000180456
SPD_RS10670	146.92	-0.711759	0.168947	-4.20455	2.616e-05	0.000153636
SPD_RS01850	1773.72	-0.719859	0.243587	-2.95584	0.00311822	0.0111519
SPD_RS05515	27.6722	-0.720876	0.243774	-2.94049	0.00327696	0.0116249
SPD_RS02235	26.8606	-0.729815	0.259255	-2.79838	0.005136	0.017146
SPD_RS02225	37.4075	-0.729882	0.273754	-2.65858	0.00784699	0.0249625
SPD_RS06970	22.1056	-0.764083	0.243733	-3.10783	0.00188466	0.00713248
SPD_RS05510	54.5492	-0.765751	0.196248	-3.89218	9.93455e-05	0.000522307
SPD_RS02035	51.5402	-0.767958	0.176393	-4.3421	1.41127e-05	9.07762e-05
SPD_RS08095	33.3097	-0.768273	0.231914	-3.30148	0.000961761	0.00396605
SPD_RS05435	27.0096	-0.771748	0.268764	-2.85371	0.00432114	0.0147913
SPD_RS06555	29.9398	-0.771754	0.243387	-3.15401	0.00161041	0.00621513
SPD_RS05525	23.2988	-0.775424	0.277417	-2.77796	0.00547021	0.0181582
SPD_RS05870	17.4969	-0.785163	0.285849	-2.71745	0.00657879	0.0213537
SPD_RS10700	83.9057	-0.790937	0.183332	-4.3067	1.65706e-05	0.000103922
SPD_RS10200	133.922	-0.792697	0.145228	-5.45197	4.9816e-08	5.1457e-07
SPD_RS08510	25.4735	-0.792996	0.280002	-2.8077	0.00498971	0.0167532
SPD_RS02865	14.4619	-0.803514	0.328465	-2.42299	0.0153933	0.0441678
SPD_RS07610	130.214	-0.8037	0.131319	-6.11265	9.79901e-10	1.32362e-08
SPD_RS03815	60.9042	-0.809479	0.188569	-4.28556	1.82282e-05	0.000112312
SPD_RS09445	49.1234	-0.80987	0.184634	-4.37992	1.18723e-05	7.77902e-05
SPD_RS05020	11.5728	-0.813973	0.327341	-2.45308	0.0141638	0.0411783
SPD_RS04210	42.1472	-0.814493	0.249007	-3.26248	0.0011044	0.00446851
SPD_RS04555	36.7698	-0.816333	0.290169	-2.79278	0.00522571	0.0174124
SPD_RS10085	30.1811	-0.817364	0.22421	-3.61268	0.000303053	0.00141532
SPD_RS08035	234.036	-0.821858	0.125344	-6.55118	5.70858e-11	9.28172e-10
SPD_RS04395	13.8776	-0.825867	0.297033	-2.74826	0.00599129	0.0197387
SPD_RS06875	40.7449	-0.831451	0.243923	-3.40094	0.000671542	0.00288583
SPD_RS02930	16.6708	-0.834102	0.341194	-2.43048	0.0150788	0.0434784
SPD_RS03590	119.053	-0.843412	0.295268	-2.86818	0.00412843	0.0143271
SPD_RS06245	22.4604	-0.855976	0.331257	-2.57041	0.0101579	0.0310213
SPD_RS04875	20.8954	-0.856085	0.336509	-2.5292	0.0114323	0.0342579
SPD_RS06475	33.0368	-0.85776	0.228391	-3.74115	0.000183182	0.000911238
SPD_RS05580	755.102	-0.860587	0.201051	-4.27998	1.86908e-05	0.000113567
SPD_RS03735	20.6544	-0.868093	0.306748	-2.81429	0.00488846	0.0164447
SPD_RS06885	17.2767	-0.871595	0.337896	-2.55659	0.0105703	0.0319242
SPD_RS02870	32.2812	-0.872431	0.228191	-3.80767	0.000140283	0.000714019
SPD_RS06640	30.1214	-0.879022	0.234966	-3.72348	0.000196495	0.000969227
SPD_RS02060	90.661	-0.889207	0.207959	-4.27493	1.91199e-05	0.000114982
SPD_RS07235	36.4502	-0.895268	0.310655	-2.90001	0.00373145	0.0130267
SPD_RS08030	72.8688	-0.901318	0.156419	-5.7462	9.12695e-09	1.04979e-07
SPD_RS04810	49.9385	-0.902947	0.236957	-3.80241	0.000143293	0.000727232
SPD_RS00810	60.9069	-0.919169	0.303435	-3.02385	0.00249578	0.0092258
SPD_RS09770	21.3943	-0.923312	0.296173	-3.09461	0.00197072	0.00742617
SPD_RS00995	38.9482	-0.923775	0.247944	-3.70944	0.000207722	0.00101322
SPD_RS09775	24.0027	-0.924357	0.243532	-3.77183	0.000162053	0.000817717
SPD_RS08100	11.3322	-0.930632	0.346543	-2.65219	0.00799714	0.0253483
SPD_RS06300	21.8744	-0.934889	0.296947	-3.11326	0.00185036	0.00702451
SPD_RS06385	40.8489	-0.944575	0.252176	-3.73081	0.000190868	0.000946791
SPD_RS01015	17.7669	-0.950831	0.349228	-2.7091	0.00674669	0.0218583
SPD_RS04180	12.5817	-0.962158	0.331005	-2.86694	0.00414465	0.0143443
SPD_RS04090	146.449	-0.970339	0.164667	-5.89214	3.81232e-09	4.58523e-08
SPD_RS06630	22.1321	-0.97196	0.255247	-3.78438	0.000154095	0.000779802
SPD_RS10185	29.63	-0.975971	0.223895	-4.33507	1.45712e-05	9.33834e-05
SPD_RS05775	103.252	-0.978061	0.173239	-5.63111	1.79049e-08	1.95286e-07
SPD_RS07865	100.667	-0.982074	0.155564	-6.30535	2.87542e-10	4.17293e-09
SPD_RS06595	10.5342	-0.986344	0.366844	-2.64732	0.00811322	0.0256238
SPD_RS05635	12.0844	-0.989032	0.383469	-2.56467	0.0103273	0.031375
SPD_RS07605	16.6678	-0.989866	0.307557	-3.18955	0.00142494	0.00561031
SPD_RS03495	67.4771	-0.995621	0.205523	-4.83345	1.3419e-06	1.09092e-05
SPD_RS09300	30.0972	-0.997486	0.367696	-2.70538	0.00682256	0.0220634
SPD_RS05715	15.2697	-0.998194	0.329419	-3.00218	0.0026805	0.00980616
SPD_RS04600	15.1018	-0.998368	0.328984	-2.99971	0.00270238	0.00984518
SPD_RS08025	79.5049	-0.998791	0.148616	-6.70202	2.05562e-11	3.64613e-10
SPD_RS05930	9.87669	-0.999763	0.417984	-2.36899	0.0178366	0.0498742
SPD_RS04890	118.305	-1.00466	0.193403	-5.18212	2.19384e-07	2.00645e-06
SPD_RS03510	58.2093	-1.00838	0.214923	-4.67761	2.90237e-06	2.23534e-05
SPD_RS07425	21.8629	-1.01255	0.275646	-3.63942	0.000273256	0.00129686
SPD_RS09175	143.512	-1.01322	0.124495	-8.12294	4.5501e-16	1.15797e-14
SPD_RS07500	35.7621	-1.01336	0.239609	-4.20251	2.63973e-05	0.000154512
SPD_RS07080	47.975	-1.01345	0.196304	-5.13895	2.76271e-07	2.4626e-06
SPD_RS06645	28.1304	-1.01512	0.26265	-3.84299	0.000121547	0.000627752
SPD_RS06310	82.715	-1.01988	0.261663	-3.89293	9.90425e-05	0.000522278
SPD_RS07435	18.624	-1.02605	0.274116	-3.71043	0.000206908	0.00101322
SPD_RS04900	19.4269	-1.03403	0.308585	-3.31473	0.000917331	0.00380812
SPD_RS08400	8.82259	-1.04005	0.388343	-2.62965	0.00854723	0.0267063
SPD_RS07505	27.586	-1.04187	0.2929	-3.52591	0.000422027	0.00190509
SPD_RS05160	45.3978	-1.04524	0.222595	-4.6816	2.84643e-06	2.20191e-05
SPD_RS04640	43.3845	-1.04588	0.215533	-4.83601	1.32468e-06	1.08193e-05
SPD_RS05520	24.8836	-1.0623	0.274227	-3.85105	0.000117612	0.000609225
SPD_RS00720	24.2048	-1.07614	0.300341	-3.55881	0.000372539	0.00169476
SPD_RS07495	6.72325	-1.0814	0.444369	-2.37303	0.0176427	0.0494896
SPD_RS02710	11.3523	-1.08354	0.420326	-2.54935	0.0107925	0.0325069
SPD_RS08065	17.0124	-1.08487	0.289036	-3.70991	0.000207337	0.00101322
SPD_RS00505	25.0554	-1.08569	0.431371	-2.50601	0.0122102	0.0363408
SPD_RS01560	23.4245	-1.08716	0.309466	-3.48774	0.000487117	0.00215826
SPD_RS04650	19.4575	-1.09018	0.288241	-3.74152	0.00018291	0.000911238
SPD_RS04175	6.51529	-1.09114	0.427552	-2.48039	0.0131238	0.0387318
SPD_RS05165	13.8311	-1.10009	0.327374	-3.31719	0.000909275	0.00378362
SPD_RS05250	17.5537	-1.10165	0.338034	-3.23128	0.00123237	0.00488499
SPD_RS04895	64.5641	-1.11315	0.237161	-4.67288	2.96998e-06	2.27742e-05
SPD_RS03520	15.9798	-1.11551	0.347973	-3.16057	0.00157461	0.00610378
SPD_RS06225	25.6167	-1.12826	0.276661	-4.04497	5.23304e-05	0.00029265
SPD_RS07450	18.7488	-1.13585	0.307677	-3.6608	0.000251425	0.001203
SPD_RS08325	27.869	-1.1398	0.229055	-4.94292	7.69615e-07	6.5604e-06
SPD_RS05780	40.8207	-1.14001	0.234756	-4.82688	1.38686e-06	1.11712e-05
SPD_RS02935	8.43573	-1.15034	0.414695	-2.72526	0.00642518	0.0209325
SPD_RS06070	10.7895	-1.15078	0.371138	-3.05147	0.00227721	0.00847201
SPD_RS07075	103.68	-1.1551	0.247401	-4.65698	3.20889e-06	2.4288e-05
SPD_RS06685	19.7417	-1.15572	0.299637	-3.82797	0.000129205	0.000661467
SPD_RS05605	27.6722	-1.15638	0.287219	-4.00559	6.18634e-05	0.00034161
SPD_RS03150	30.8438	-1.16168	0.252915	-4.56123	5.08559e-06	3.6302e-05
SPD_RS10210	25.8102	-1.16833	0.272658	-4.25623	2.07907e-05	0.000123757
SPD_RS03585	99.9125	-1.17291	0.139959	-8.36128	6.20421e-17	1.786e-15
SPD_RS04085	89.1117	-1.18058	0.199196	-5.9207	3.20569e-09	3.96422e-08
SPD_RS06375	73.4041	-1.18411	0.183022	-6.45185	1.10494e-10	1.73239e-09
SPD_RS09780	31.9283	-1.18658	0.329003	-3.58385	0.000338573	0.00155231
SPD_RS01010	76.4074	-1.19121	0.169392	-7.01329	2.32783e-12	4.54185e-11
SPD_RS10465	12.2749	-1.19474	0.375593	-3.15099	0.00162717	0.00626603
SPD_RS08455	27.2343	-1.20011	0.294114	-4.05831	4.94283e-05	0.000278193
SPD_RS01280	13.3751	-1.20132	0.406649	-2.91326	0.0035768	0.0125367
SPD_RS04880	73.6289	-1.20221	0.197102	-6.08211	1.18612e-09	1.56603e-08
SPD_RS00010	53.9826	-1.20223	0.185773	-6.44331	1.16893e-10	1.8165e-09
SPD_RS04025	52.2632	-1.20225	0.232109	-5.15772	2.49976e-07	2.23958e-06
SPD_RS06390	55.316	-1.21365	0.202126	-5.9854	2.1586e-09	2.72698e-08
SPD_RS05585	159.676	-1.21476	0.211186	-5.74751	9.05687e-09	1.04979e-07
SPD_RS02030	22.0224	-1.22064	0.311282	-3.88424	0.000102651	0.000538077
SPD_RS02230	38.0774	-1.22126	0.261042	-4.65854	3.18461e-06	2.42086e-05
SPD_RS10475	20.9508	-1.22457	0.424492	-2.8442	0.00445237	0.0151519
SPD_RS06305	27.0144	-1.24395	0.266818	-4.61945	3.84763e-06	2.87508e-05
SPD_RS09125	6.58971	-1.25043	0.472872	-2.58283	0.00979931	0.0300307
SPD_RS03035	104.318	-1.25558	0.292892	-4.28265	1.84679e-05	0.000112995
SPD_RS08505	52.3241	-1.26389	0.278542	-4.51487	6.33543e-06	4.43228e-05
SPD_RS00710	40.4654	-1.26709	0.242294	-5.20411	1.94926e-07	1.79209e-06
SPD_RS07085	31.4909	-1.2758	0.272969	-4.63718	3.53198e-06	2.65049e-05
SPD_RS06650	62.27	-1.28227	0.280159	-4.56462	5.00396e-06	3.58651e-05
SPD_RS10300	8.94767	-1.29281	0.508841	-2.50755	0.012157	0.036244
SPD_RS01005	58.3033	-1.30337	0.249012	-5.21138	1.87444e-07	1.73238e-06
SPD_RS01025	13.8599	-1.30841	0.377901	-3.41146	0.000646171	0.00279477
SPD_RS10160	77.7888	-1.31422	0.157604	-8.31544	9.14113e-17	2.54791e-15
SPD_RS10470	19.8831	-1.31935	0.322769	-4.04909	5.14171e-05	0.000288461
SPD_RS07455	290.944	-1.331	0.190569	-6.97801	2.99381e-12	5.77707e-11
SPD_RS03830	7.14628	-1.33221	0.451834	-2.86655	0.00414972	0.0143443
SPD_RS09345	19.9541	-1.33428	0.407247	-3.23622	0.00121124	0.00481774
SPD_RS00510	7.68407	-1.35563	0.517641	-2.59634	0.00942236	0.0291811
SPD_RS06655	199.799	-1.38536	0.203817	-6.78962	1.12426e-11	2.07811e-10
SPD_RS06370	15.6325	-1.38936	0.328184	-4.17713	2.95213e-05	0.000171087
SPD_RS05550	7.48681	-1.39543	0.464531	-2.90992	0.00361522	0.0126461
SPD_RS09350	15.4449	-1.40423	0.380137	-3.63317	0.00027996	0.00131799
SPD_RS10240	47.2286	-1.41375	0.339366	-4.14124	3.45433e-05	0.000196942
SPD_RS09105	19.6617	-1.41432	0.387262	-3.60473	0.000312474	0.00144777
SPD_RS04020	90.1547	-1.41647	0.168742	-8.37283	5.62521e-17	1.67421e-15
SPD_RS06230	24.0216	-1.41963	0.317121	-4.42705	9.55311e-06	6.40277e-05
SPD_RS03810	13.519	-1.42041	0.424274	-3.30137	0.00096215	0.00396605
SPD_RS03885	7.47479	-1.43871	0.497684	-2.83305	0.0046106	0.0155996
SPD_RS02285	11.8053	-1.44433	0.418117	-3.40622	0.000658682	0.00284188
SPD_RS09100	211.374	-1.44438	0.190806	-7.55969	4.04043e-14	9.21428e-13
SPD_RS04545	7.39736	-1.45035	0.485327	-2.91618	0.00354345	0.0124565
SPD_RS01250	4.65917	-1.45477	0.577084	-2.43759	0.0147856	0.0427736
SPD_RS00005	39.6462	-1.45792	0.265156	-5.45991	4.76384e-08	4.94988e-07
SPD_RS03530	28.5547	-1.46651	0.254315	-5.7148	1.09835e-08	1.23635e-07
SPD_RS04035	55.9284	-1.47253	0.218547	-6.70449	2.02117e-11	3.6216e-10
SPD_RS02485	66.5196	-1.48491	0.266055	-5.55313	2.80597e-08	2.96824e-07
SPD_RS03580	88.8919	-1.48515	0.166445	-8.89698	5.73843e-19	1.97582e-17
SPD_RS00845	48.6787	-1.49294	0.347116	-4.29654	1.73486e-05	0.000108029
SPD_RS02400	51.5524	-1.49632	0.254747	-5.84637	5.02403e-09	5.92094e-08
SPD_RS01060	23.9806	1.18671	0.498643	2.36252	0.0181511	0.0505124
SPD_RS06510	3.43357	1.48613	0.619922	2.36291	0.0181322	0.0505124
SPD_RS08180	30.5388	0.668903	0.282603	2.36306	0.0181246	0.0505124
SPD_RS04785	217.664	0.752341	0.318476	2.36086	0.0182326	0.0506206
SPD_RS08265	10.69	0.885823	0.374715	2.36055	0.0182476	0.0506206
SPD_RS07520	25.9269	-0.791237	0.335368	-2.35823	0.0183623	0.0508583
SPD_RS07095	27.1242	-0.628403	0.267287	-2.35679	0.0184338	0.0509761
SPD_RS10675	21.5857	-0.63667	0.267666	-2.35428	0.0185585	0.05124
SPD_RS06450	31.3151	-0.564266	0.238663	-2.35311	0.0186173	0.0513217
SPD_RS03535	4.6361	-1.09802	0.44725	-2.35197	0.0186743	0.0513442
SPD_RS10835	18.937	-0.857183	0.362105	-2.35178	0.0186839	0.0513442
SPD_RS10205	92.3263	-0.392171	0.166692	-2.34963	0.0187922	0.0515612
SPD_RS04160	22.8538	0.782423	0.333589	2.34903	0.0188224	0.0515633
SPD_RS04635	8.58753	-0.991313	0.418188	-2.34804	0.0188727	0.0516206
SPD_RS01905	10.9351	1.00002	0.42693	2.34135	0.0192144	0.0524735
SPD_RS00850	8.64163	-1.02506	0.43306	-2.33953	0.019308	0.0526474
SPD_RS06530	15.308	0.789346	0.337035	2.33722	0.0194277	0.0528915
SPD_RS03225	2.26281	1.65961	0.686366	2.33401	0.0195954	0.0532655
SPD_RS05355	61.3362	0.467608	0.200268	2.3334	0.0196273	0.0532698
SPD_RS10580	19.3635	0.806647	0.346273	2.32947	0.0198344	0.0537487
SPD_RS09570	91.6157	-0.505476	0.217041	-2.32586	0.0200258	0.0541837
SPD_RS09540	61.2501	-0.438516	0.188193	-2.32499	0.0200726	0.0542268
SPD_RS09365	252.689	-0.342215	0.147229	-2.32387	0.0201326	0.0543054
SPD_RS03090	6.76508	1.42794	0.613106	2.31951	0.0203675	0.0548548
SPD_RS09455	72.0703	-0.560735	0.24146	-2.31845	0.0204251	0.0549258
SPD_RS06920	59.141	0.481107	0.207694	2.31744	0.02048	0.0549892
SPD_RS00020	43.4082	0.524159	0.226201	2.3147	0.0206293	0.055221
SPD_RS09590	3.93583	-1.43603	0.608135	-2.31512	0.0206065	0.055221
SPD_RS00245	7.44042	1.29299	0.558534	2.31311	0.0207168	0.0553709
SPD_RS06520	5.53849	1.02075	0.439793	2.30994	0.0208913	0.0557526
SPD_RS08685	9.68259	1.04619	0.452031	2.30311	0.0212725	0.0566836
SPD_RS00970	36.4719	0.585157	0.253936	2.29908	0.0215006	0.0572048
SPD_RS06285	14.1515	-0.889154	0.3817	-2.28898	0.0220805	0.0586586
SPD_RS07395	17.9963	-0.719981	0.315105	-2.28204	0.0224869	0.0596481
SPD_RS09700	19.1844	0.721387	0.315429	2.27947	0.0226393	0.0599616
SPD_RS03015	4.63208	-1.37574	0.637252	-2.27386	0.0229742	0.060757
SPD_RS06000	47.6535	-0.549746	0.241731	-2.27149	0.0231171	0.061018
SPD_RS10570	59.993	1.00375	0.441146	2.27108	0.0231424	0.061018
SPD_RS01940	26.3744	0.753239	0.331803	2.26958	0.023233	0.0610688
SPD_RS04760	12.1366	0.938005	0.413141	2.27014	0.0231991	0.0610688
SPD_RS06145	40.9967	0.464629	0.204749	2.26904	0.0232659	0.0610688
SPD_RS07390	36.2485	-0.546033	0.240779	-2.26726	0.0233746	0.0612623
SPD_RS04250	5.91719	-1.02918	0.442281	-2.26338	0.0236124	0.0616099
SPD_RS07585	18.7119	0.684491	0.301241	2.2641	0.0235682	0.0616099
SPD_RS09565	2.35119	1.55613	0.666901	2.26376	0.023589	0.0616099
SPD_RS08365	43.9991	0.664778	0.294594	2.25558	0.0240969	0.0627807
SPD_RS10730	7.48283	1.2505	0.558838	2.25261	0.0242838	0.0631739
SPD_RS03840	23.6979	-0.712798	0.31596	-2.24712	0.0246322	0.0639855
SPD_RS06075	55.6285	-0.526674	0.234	-2.2456	0.0247296	0.0641436
SPD_RS04305	11.7617	0.829943	0.370678	2.23647	0.0253212	0.0655812
SPD_RS00855	15.1842	-0.765275	0.339309	-2.23572	0.0253699	0.0656104
SPD_RS00295	2.98021	1.639	0.710242	2.23334	0.0255265	0.0659185
SPD_RS01165	61.9628	0.546254	0.243979	2.23159	0.0256424	0.0660235
SPD_RS07185	21.471	-0.696473	0.309464	-2.23189	0.0256224	0.0660235
SPD_RS00195	19.2342	-0.640886	0.2861	-2.23043	0.0257186	0.0660306
SPD_RS07060	201.54	-0.306891	0.137627	-2.23006	0.0257435	0.0660306
SPD_RS10500	120.499	-0.557817	0.249464	-2.22984	0.025758	0.0660306
SPD_RS08165	12.8493	-0.785448	0.348952	-2.22637	0.0259894	0.0664929
SPD_RS08600	6.33108	-1.32907	0.574307	-2.226	0.026014	0.0664929
SPD_RS01615	3.05302	-1.78438	0.759581	-2.22333	0.0261938	0.0668494
SPD_RS10265	23.1425	0.567606	0.255941	2.22279	0.0262296	0.0668494
SPD_RS02440	25.5981	-0.628596	0.282556	-2.2178	0.0265685	0.067615
SPD_RS07355	113.619	-0.476162	0.214633	-2.21474	0.0267779	0.0680493
SPD_RS05470	109.018	-0.465713	0.210862	-2.21413	0.02682	0.0680578
SPD_RS05270	38.3731	-0.483348	0.218356	-2.20652	0.0273476	0.0692965
SPD_RS02390	189.698	-0.4067	0.184576	-2.20493	0.027459	0.0694784
SPD_RS08840	13.5512	0.714528	0.324121	2.20413	0.0275155	0.0695212
SPD_RS02055	185.188	0.422534	0.191776	2.20057	0.0277665	0.0700546
SPD_RS01345	10.0038	1.16903	0.527512	2.19884	0.0278891	0.070263
SPD_RS06495	10.8201	-0.908659	0.405625	-2.19603	0.0280895	0.0706665
SPD_RS06165	4.14242	-1.25943	0.561668	-2.19534	0.028139	0.0706897
SPD_RS02170	46.9922	0.539697	0.245682	2.1897	0.0285458	0.0715619
SPD_RS02495	9.64414	-0.903177	0.407165	-2.1894	0.0285677	0.0715619
SPD_RS06735	10.492	-0.996034	0.450303	-2.18234	0.0290845	0.0727527
SPD_RS04415	12.6387	-0.737346	0.333253	-2.18173	0.0291296	0.0727617
SPD_RS09915	71.7794	0.38345	0.176351	2.17367	0.0297299	0.0741559
SPD_RS05555	4.20451	1.11123	0.50803	2.17303	0.0297782	0.074171
SPD_RS06700	2.33102	1.59145	0.70982	2.16957	0.0300394	0.0747155
SPD_RS05750	5.44643	-1.12622	0.503835	-2.16779	0.0301745	0.0749455
SPD_RS09605	2.21939	1.51988	0.699666	2.16368	0.030489	0.0756197
SPD_RS10885	28.0745	0.494573	0.228642	2.16263	0.0305693	0.0757119
SPD_RS05980	12.4515	0.772758	0.356991	2.16028	0.0307511	0.0760548
SPD_RS10870	101.77	0.346271	0.160525	2.15809	0.0309209	0.0763672
SPD_RS06560	63.5109	0.392278	0.18227	2.15606	0.0310791	0.0765498
SPD_RS08590	2.41184	-1.5154	0.63862	-2.15602	0.031082	0.0765498
SPD_RS04530	4.75535	-0.989566	0.441116	-2.15288	0.031328	0.0768239
SPD_RS04710	57.095	-0.401729	0.186373	-2.15282	0.0313332	0.0768239
SPD_RS07440	42.4653	-0.447665	0.207505	-2.15237	0.0313683	0.0768239
SPD_RS09695	40.7458	0.433847	0.201564	2.15343	0.0312851	0.0768239
SPD_RS07100	47.8877	-0.408287	0.189509	-2.1495	0.0315945	0.0772701
SPD_RS02540	38.6971	0.79436	0.369454	2.14792	0.0317201	0.0774694
SPD_RS02605	12.7055	0.798634	0.370305	2.14729	0.0317702	0.0774841
SPD_RS04490	4.81139	1.32728	0.621987	2.14252	0.032152	0.0783063
SPD_RS04920	9.57735	-0.880303	0.400083	-2.13923	0.032417	0.0788425
SPD_RS10060	133.304	-0.296954	0.138869	-2.13826	0.0324953	0.0789235
SPD_RS09705	1702.46	-0.468761	0.219472	-2.13578	0.0326974	0.0793048
SPD_RS01305	7.42716	1.01543	0.476268	2.1324	0.032974	0.0797553
SPD_RS02665	4.20419	1.06633	0.498582	2.13259	0.0329585	0.0797553
SPD_RS09845	19.9602	-0.573545	0.269539	-2.12132	0.0338949	0.0818698
SPD_RS02535	29.529	0.749245	0.353563	2.11672	0.0342833	0.0826945
SPD_RS09910	124.673	-0.343138	0.162112	-2.11264	0.0346315	0.0834197
SPD_RS02585	38.1186	0.657456	0.310709	2.10863	0.0349762	0.08405
SPD_RS04860	13.2117	-0.776757	0.370126	-2.10849	0.0349889	0.08405
SPD_RS04195	7.88807	-0.881745	0.409816	-2.10342	0.0354289	0.0849907
SPD_RS07475	40.6645	-0.558989	0.264773	-2.10267	0.0354947	0.0850323
SPD_RS10770	8.44194	0.973689	0.461657	2.10089	0.0356505	0.0852891
SPD_RS00305	25.994	0.686105	0.329433	2.08319	0.0372342	0.0887153
SPD_RS03695	39.5471	-0.456867	0.219264	-2.08412	0.0371488	0.0887153
SPD_RS04380	3.0043	1.36202	0.647235	2.08352	0.0372038	0.0887153
SPD_RS02250	10.7424	-0.835095	0.397684	-2.08144	0.0373936	0.088854
SPD_RS11255	12.9137	0.709005	0.339969	2.08169	0.037371	0.088854
SPD_RS05015	6.79077	-1.0748	0.504029	-2.08071	0.0374606	0.088893
SPD_RS04115	29.4204	-0.49406	0.236659	-2.07987	0.037537	0.0889541
SPD_RS05245	19.2741	-0.644403	0.307394	-2.0793	0.0375895	0.0889584
SPD_RS01170	173.269	0.341687	0.163961	2.07875	0.0376407	0.0889596
SPD_RS00700	32.4734	-0.647051	0.312478	-2.07043	0.0384117	0.0906529
SPD_RS05925	7.99641	0.897278	0.432507	2.06991	0.0384604	0.0906529
SPD_RS03180	15.1538	0.68789	0.332476	2.06749	0.038688	0.0909454
SPD_RS07555	3.05732	1.28078	0.608784	2.06765	0.0386734	0.0909454
SPD_RS07250	69.9491	-0.4797	0.231892	-2.06341	0.0390741	0.0917302
SPD_RS03025	16.1826	-0.999104	0.491617	-2.06252	0.0391584	0.0917822
SPD_RS07705	15.7289	-0.648191	0.310241	-2.06207	0.0392008	0.0917822
SPD_RS01325	29.1227	-0.492728	0.237813	-2.05812	0.0395788	0.0925361
SPD_RS07985	2.10426	-1.3587	0.722065	-2.0576	0.0396282	0.0925361
SPD_RS10055	56.0889	0.415241	0.201601	2.05649	0.0397349	0.092662
SPD_RS09555	31.5839	-0.52358	0.253926	-2.05407	0.0399688	0.0930838
SPD_RS10330	31.6597	-0.500871	0.244388	-2.05063	0.0403028	0.0937375
SPD_RS02640	8.81614	0.84715	0.413036	2.04291	0.0410618	0.0953762
SPD_RS02015	11.4797	-0.702222	0.33744	-2.04184	0.0411676	0.0954957
SPD_RS04155	20.0309	0.529292	0.259557	2.03791	0.0415587	0.096149
SPD_RS04945	16.0014	0.839738	0.409279	2.03843	0.0415073	0.096149
SPD_RS00770	2.98027	1.28879	0.627188	2.03225	0.0421281	0.0973381
SPD_RS06295	17.0123	-0.813825	0.39546	-2.02535	0.0428318	0.0988339
SPD_RS10440	8.71716	0.971117	0.481346	2.02081	0.043299	0.0997808
SPD_RS06025	11.9523	0.742995	0.367285	2.01771	0.0436219	0.100393
SPD_RS08285	13.4748	-0.644978	0.318524	-2.01681	0.0437157	0.100477
SPD_RS00465	6.88868	0.851964	0.421598	2.01521	0.0438832	0.100599
SPD_RS07105	73.7401	0.470183	0.232421	2.01545	0.043858	0.100599
SPD_RS10525	2.24861	-1.48376	0.69779	-2.01008	0.0444228	0.101703
SPD_RS08725	4.56371	-1.07764	0.517603	-2.00427	0.0450412	0.102985
SPD_RS02310	4.24254	-1.19361	0.569916	-2.00334	0.0451406	0.103078
SPD_RS05575	641.687	0.771283	0.385673	2.00017	0.0454819	0.103588
SPD_RS08945	4.55116	-1.2754	0.634087	-2.00051	0.0454456	0.103588
SPD_RS03525	27.2371	-0.745647	0.368767	-1.9967	0.0458583	0.10431
SPD_RS07850	70.8643	-0.499705	0.250025	-1.9958	0.0459555	0.104396
SPD_RS10655	10.5114	-0.815739	0.409664	-1.99236	0.0463315	0.105114
SPD_RS01210	7.13124	-0.871896	0.431233	-1.98893	0.046709	0.105834
SPD_RS03405	3.10366	-1.36737	0.661103	-1.98712	0.046909	0.106036
SPD_RS04095	131.48	-0.522805	0.263471	-1.98616	0.0470152	0.106036
SPD_RS09585	2.78729	-1.29233	0.618909	-1.98594	0.0470399	0.106036
SPD_RS10215	14.3114	0.622497	0.314215	1.987	0.0469227	0.106036
SPD_RS02490	7.8721	-0.80923	0.401882	-1.98029	0.0476709	0.107321
SPD_RS03540	34.4038	-0.509354	0.257182	-1.97758	0.0479764	0.10787
SPD_RS04685	2.79186	-1.24978	0.611577	-1.97612	0.0481415	0.108103
SPD_RS00775	10.0733	0.924629	0.470232	1.96689	0.0491954	0.110328
SPD_RS10305	6.60499	-1.0199	0.510869	-1.96556	0.0493498	0.110533
SPD_RS07160	60.0525	0.426752	0.217197	1.96343	0.0495967	0.110945
SPD_RS03195	7.94496	0.745221	0.380256	1.95871	0.0501469	0.112033
SPD_RS03135	13.9793	-0.650615	0.33037	-1.9508	0.0510803	0.113904
SPD_RS03675	8.07326	-1.16646	0.580711	-1.95052	0.0511141	0.113904
SPD_RS08215	26.3574	-0.597799	0.304216	-1.94932	0.0512571	0.114078
SPD_RS03600	30.4899	-0.61025	0.313457	-1.94516	0.0517556	0.115042
SPD_RS00705	8.05644	-0.864748	0.435374	-1.94211	0.0521236	0.115713
SPD_RS10360	10.0588	-0.85084	0.433166	-1.94124	0.0522294	0.115802
SPD_RS10385	65.0387	0.56863	0.292907	1.94037	0.0523345	0.115888
SPD_RS07835	91.8431	0.252244	0.130087	1.9397	0.0524162	0.115923
SPD_RS05820	75.9751	-0.369796	0.190449	-1.93818	0.0526014	0.116186
SPD_RS02145	61.6213	0.459673	0.23815	1.92799	0.0538562	0.118362
SPD_RS02270	5.01323	-1.09417	0.558227	-1.92923	0.0537023	0.118362
SPD_RS02690	5.35318	-1.03154	0.52454	-1.92852	0.053791	0.118362
SPD_RS10840	10.5049	0.717555	0.371819	1.92878	0.0537585	0.118362
SPD_RS04870	31.1927	0.449925	0.234517	1.91861	0.0550341	0.1208
SPD_RS08355	67.2513	0.541536	0.280961	1.9176	0.0551621	0.12093
SPD_RS07225	33.9555	0.467803	0.244433	1.91393	0.0556289	0.121801
SPD_RS02165	20.5542	0.591178	0.308606	1.9125	0.0558115	0.122049
SPD_RS05415	4.69586	-1.15744	0.6053	-1.91177	0.0559062	0.122104
SPD_RS06090	26.0058	0.691707	0.36338	1.91014	0.0561154	0.122256
SPD_RS08150	6.66314	-1.14901	0.583668	-1.91063	0.0560527	0.122256
SPD_RS08010	33.7533	-0.431767	0.224802	-1.9089	0.0562748	0.1223
SPD_RS09490	8.49307	-0.697125	0.359488	-1.90906	0.0562541	0.1223
SPD_RS03085	6.69676	1.10777	0.576226	1.90799	0.0563925	0.122404
SPD_RS07980	7.42361	-1.20817	0.637026	-1.90475	0.0568123	0.123163
SPD_RS05010	1.90455	-1.37454	0.69738	-1.90257	0.0570964	0.123627
SPD_RS02510	3.42039	1.27641	0.66453	1.89657	0.0578842	0.125178
SPD_RS09850	39.5669	-0.358448	0.188835	-1.89412	0.0582091	0.125726
SPD_RS06745	28.4737	-0.588693	0.309269	-1.89253	0.05842	0.126026
SPD_RS10075	55.7019	-0.368835	0.194111	-1.88862	0.0589428	0.126998
SPD_RS02940	19.5904	-0.550177	0.289858	-1.88793	0.0590353	0.127042
SPD_RS01065	139.429	0.485112	0.256147	1.88476	0.0594624	0.127648
SPD_RS05200	4.01522	0.987882	0.520305	1.88525	0.0593961	0.127648
SPD_RS01690	17.6385	-0.53944	0.285768	-1.88387	0.0595831	0.127751
SPD_RS10400	59.903	0.544864	0.289377	1.87529	0.0607535	0.130101
SPD_RS01040	117.745	0.711473	0.379835	1.87029	0.0614441	0.13142
SPD_RS04100	32.7827	-0.523058	0.282195	-1.86617	0.0620176	0.132485
SPD_RS00520	10.6851	0.793538	0.424821	1.86486	0.0622017	0.132717
SPD_RS04610	24.8028	-0.53724	0.287357	-1.86338	0.0624083	0.132996
SPD_RS05170	23.8783	-0.563509	0.301557	-1.86254	0.0625274	0.133089
SPD_RS08190	9.11292	0.722031	0.388003	1.85597	0.0634574	0.134905
SPD_RS06140	2.73457	-1.20659	0.629736	-1.85268	0.0639285	0.135742
SPD_RS02775	44.026	0.474597	0.256053	1.85187	0.0640442	0.135823
SPD_RS00490	108.549	0.436005	0.235694	1.84537	0.0649832	0.13753
SPD_RS00865	5.95456	0.885377	0.478809	1.84522	0.0650056	0.13753
SPD_RS07420	29.3833	-0.511309	0.276384	-1.84016	0.065745	0.138927
SPD_RS01205	143.668	0.703597	0.383271	1.8341	0.0666397	0.140479
SPD_RS05650	3.61565	-1.09282	0.590668	-1.83426	0.0666158	0.140479
SPD_RS04385	10.6558	0.744768	0.40559	1.83014	0.0672284	0.14155
SPD_RS09690	9.52898	0.74085	0.405547	1.82771	0.0675932	0.142148
SPD_RS00200	9.92848	-0.713298	0.384798	-1.82703	0.0676948	0.142192
SPD_RS05280	10.3902	-0.734293	0.402164	-1.8256	0.0679107	0.142475
SPD_RS00440	26.1481	0.658358	0.360401	1.82232	0.0684064	0.142884
SPD_RS04435	13.613	-0.697554	0.380971	-1.82215	0.0684316	0.142884
SPD_RS04820	22.1759	0.559655	0.305513	1.82328	0.0682606	0.142884
SPD_RS05945	2.19536	1.28156	0.684894	1.82262	0.0683611	0.142884
SPD_RS08110	59.759	0.521863	0.286941	1.81402	0.0696745	0.145307
SPD_RS07380	52.793	-0.309777	0.170529	-1.81299	0.0698334	0.145465
SPD_RS06240	4.68543	-0.917978	0.490352	-1.81021	0.0702635	0.146188
SPD_RS11020	3.25908	-1.08122	0.572552	-1.80884	0.0704763	0.146457
SPD_RS02335	22.9114	-0.544746	0.302442	-1.80353	0.0713048	0.147829
SPD_RS07990	6.41065	-1.09715	0.607353	-1.80389	0.071248	0.147829
SPD_RS06820	6.95699	0.695186	0.386714	1.80017	0.0718345	0.148752
SPD_RS02600	116.96	0.343958	0.190935	1.79806	0.0721671	0.149264
SPD_RS04885	35.3502	-0.545749	0.301658	-1.79034	0.0734	0.151636
SPD_RS04505	20.3599	0.595046	0.332348	1.78954	0.0735279	0.151721
SPD_RS05135	226.636	-0.227383	0.127022	-1.78758	0.0738444	0.152196
SPD_RS00350	5.50772	-1.15589	0.720063	-1.77472	0.0759442	0.156157
SPD_RS09410	5.62635	-0.86223	0.47282	-1.77497	0.0759028	0.156157
SPD_RS01055	12.2522	0.973109	0.542088	1.77348	0.0761497	0.156396
SPD_RS01020	14.0829	-0.623337	0.352349	-1.77247	0.0763158	0.156554
SPD_RS05530	20.0564	0.492441	0.279183	1.76723	0.0771889	0.158161
SPD_RS04855	2.8218	-1.20086	0.650548	-1.76503	0.077558	0.158732
SPD_RS09385	4.76698	0.913867	0.517712	1.75992	0.0784208	0.160311
SPD_RS07595	8.0125	-0.791504	0.447427	-1.75696	0.0789239	0.161152
SPD_RS00800	18.3923	0.834838	0.478474	1.75385	0.0794557	0.16196
SPD_RS01910	2.94877	0.995365	0.564427	1.75303	0.0795966	0.16196
SPD_RS10455	43.4364	-0.510675	0.292138	-1.75347	0.0795206	0.16196
SPD_RS01195	119.591	0.415969	0.236774	1.75107	0.0799331	0.162457
SPD_RS06490	2.74525	1.11769	0.632566	1.749	0.0802908	0.162995
SPD_RS01085	142.413	0.46531	0.265378	1.74704	0.0806298	0.163494
SPD_RS07350	33.3224	-0.420124	0.240148	-1.74504	0.0809787	0.164012
SPD_RS10165	104.39	-0.239963	0.137826	-1.73949	0.0819489	0.165786
SPD_RS03690	7.31243	-0.983648	0.570871	-1.7372	0.0823512	0.166408
SPD_RS04605	4.69435	-0.943435	0.537418	-1.73564	0.0826277	0.166775
SPD_RS00300	8.42759	1.00678	0.581805	1.72656	0.084246	0.169846
SPD_RS03155	13.4223	-0.623263	0.359085	-1.7255	0.0844376	0.170037
SPD_RS08090	21.4592	-0.474323	0.274069	-1.72397	0.084713	0.170396
SPD_RS07905	4.96217	-0.871413	0.491269	-1.72113	0.0852273	0.171235
SPD_RS03790	25.415	0.518311	0.301178	1.72032	0.0853743	0.171334
SPD_RS00745	7.23994	0.664586	0.387594	1.7183	0.0857428	0.171844
SPD_RS05800	52.9652	0.381796	0.222596	1.71785	0.0858243	0.171844
SPD_RS10705	8.23011	-0.758237	0.437006	-1.71077	0.0871231	0.174246
SPD_RS00975	45.504	0.356393	0.20915	1.70698	0.0878265	0.174938
SPD_RS02050	97.3465	0.3888	0.227303	1.70675	0.0878677	0.174938
SPD_RS03335	122.578	-0.283929	0.166345	-1.70822	0.0875956	0.174938
SPD_RS05835	28.5202	0.393608	0.231031	1.70752	0.0877247	0.174938
SPD_RS09080	4.37423	0.846011	0.495909	1.70622	0.0879676	0.174939
SPD_RS03965	13.5863	-0.590398	0.347263	-1.70299	0.0885698	0.175937
SPD_RS08830	20.4625	0.639048	0.376032	1.69951	0.0892227	0.177034
SPD_RS08770	4.91113	1.07137	0.624749	1.69759	0.0895857	0.177554
SPD_RS04745	9.2796	-0.89802	0.511054	-1.69638	0.0898144	0.177806
SPD_RS00355	11.6423	0.945366	0.554269	1.69489	0.0900965	0.178164
SPD_RS10940	6.02412	0.782959	0.460976	1.69111	0.0908162	0.179385
SPD_RS09900	22.8158	0.5216	0.307799	1.68935	0.0911515	0.179845
SPD_RS10100	76.81	-0.285844	0.169274	-1.68754	0.0914995	0.180329
SPD_RS10435	5.65477	1.01586	0.596864	1.68513	0.0919627	0.181039
SPD_RS00455	12.2124	0.556077	0.331146	1.68289	0.0923961	0.181303
SPD_RS01200	422.732	0.381049	0.226142	1.68299	0.0923777	0.181303
SPD_RS02970	65.4186	0.305039	0.181484	1.68284	0.0924066	0.181303
SPD_RS00015	2.51726	-1.05656	0.594117	-1.68064	0.0928319	0.181884
SPD_RS11000	3.03638	-1.11551	0.639315	-1.67971	0.0930137	0.181884
SPD_RS02815	15.4533	0.572983	0.340519	1.67979	0.0929983	0.181884
SPD_RS05085	2.29325	-1.20777	0.699338	-1.67896	0.0931591	0.181966
SPD_RS04430	6.93453	-0.733946	0.436007	-1.67216	0.0944936	0.184367
SPD_RS06030	17.2712	0.47393	0.284073	1.66932	0.0950541	0.185255
SPD_RS02845	6.19817	-0.848358	0.494491	-1.66569	0.0957745	0.186452
SPD_RS10680	34.254	-0.445157	0.265796	-1.66431	0.0960501	0.186782
SPD_RS09115	16.9981	-0.5692	0.343555	-1.66259	0.0963948	0.187245
SPD_RS02385	33.1263	0.60944	0.367769	1.65288	0.0983561	0.190633
SPD_RS02430	15.8901	-0.445079	0.265898	-1.65326	0.0982782	0.190633
SPD_RS05620	5.06535	0.780453	0.470481	1.65198	0.0985395	0.190778
SPD_RS00905	2.68285	1.02251	0.615672	1.64725	0.0995068	0.192438
SPD_RS04615	12.6599	-0.560097	0.33832	-1.64581	0.0998024	0.192798
SPD_RS06360	35.2253	-0.380394	0.229448	-1.64194	0.100603	0.194131
SPD_RS03120	682.8	-0.237379	0.145188	-1.63479	0.102094	0.196792
SPD_RS05365	7.51879	0.729966	0.44539	1.6319	0.102701	0.197745
SPD_RS06570	39.9722	0.328628	0.202262	1.62965	0.103176	0.198441
SPD_RS06100	5.49241	-0.869101	0.534568	-1.62823	0.103475	0.1988
SPD_RS01130	86.207	0.403058	0.246366	1.62756	0.103618	0.198856
SPD_RS10720	6.21047	-0.732195	0.445203	-1.62618	0.103911	0.199201
SPD_RS04935	45.2746	-0.470764	0.290994	-1.62486	0.104192	0.199521
SPD_RS05490	25.2385	0.371888	0.230088	1.62112	0.104991	0.200833
SPD_RS04550	15.5442	-0.585992	0.359634	-1.61991	0.105253	0.201114
SPD_RS03595	12.3049	-0.555731	0.342877	-1.61377	0.106578	0.203425
SPD_RS02085	30.8154	0.46475	0.289178	1.61241	0.106873	0.203626
SPD_RS02460	1.97538	1.18605	0.764119	1.61218	0.106924	0.203626
SPD_RS04445	14.0727	-0.51013	0.31482	-1.61168	0.107031	0.203626
SPD_RS07065	22.2721	-0.622999	0.388026	-1.60952	0.107502	0.2043
SPD_RS01995	10.3237	0.572204	0.355222	1.60835	0.107759	0.204567
SPD_RS01135	40.1811	0.574737	0.355149	1.60637	0.108194	0.20517
SPD_RS03855	8.18094	-0.69584	0.427245	-1.6044	0.108626	0.205739
SPD_RS08415	1.91055	1.12762	0.694515	1.60394	0.108728	0.205739
SPD_RS01860	49.791	0.372081	0.23246	1.60054	0.109479	0.206938
SPD_RS01825	36.6331	0.466884	0.293177	1.59194	0.111399	0.210341
SPD_RS03490	70.4717	-0.343904	0.217033	-1.58665	0.112592	0.212364
SPD_RS06110	18.1192	0.52111	0.328806	1.5831	0.113398	0.213656
SPD_RS03470	13.261	0.659159	0.41552	1.58126	0.113818	0.214216
SPD_RS09355	7.68224	-0.663431	0.410537	-1.57751	0.114679	0.215606
SPD_RS02100	70.1228	0.493945	0.313843	1.57599	0.115027	0.215799
SPD_RS08820	20.487	0.555702	0.352051	1.57648	0.114915	0.215799
SPD_RS00310	10.7493	0.567284	0.361292	1.57407	0.115472	0.215941
SPD_RS02135	64.26	-0.254378	0.161213	-1.57471	0.115324	0.215941
SPD_RS04205	12.0004	-0.623773	0.393321	-1.57449	0.115374	0.215941
SPD_RS07900	33.6225	0.368632	0.234798	1.5692	0.116602	0.217822
SPD_RS02625	1.92051	-1.16306	0.738284	-1.56111	0.118499	0.22113
SPD_RS02860	96.6042	-0.24135	0.1546	-1.55803	0.119227	0.222253
SPD_RS02105	47.9081	0.51988	0.335635	1.54807	0.121606	0.226207
SPD_RS06095	34.6447	-0.456491	0.292608	-1.54855	0.12149	0.226207
SPD_RS04525	2.13173	0.978949	0.641313	1.54681	0.121909	0.226531
SPD_RS08105	30.6672	0.548087	0.3522	1.54598	0.122109	0.226664
SPD_RS02635	1.93406	-1.03727	0.642902	-1.54532	0.12227	0.226722
SPD_RS00395	15.0589	-0.493925	0.317421	-1.54192	0.123092	0.227647
SPD_RS05345	36.41	-0.464113	0.299586	-1.54165	0.123158	0.227647
SPD_RS06220	7.69724	-0.86174	0.551722	-1.54183	0.123115	0.227647
SPD_RS09940	2.8806	1.03103	0.665625	1.53851	0.123923	0.228821
SPD_RS04990	15.8637	0.446925	0.291836	1.53634	0.124455	0.229562
SPD_RS00190	63.7828	0.43372	0.282833	1.5283	0.126438	0.232974
SPD_RS05595	178.045	0.310786	0.20362	1.52704	0.126751	0.233307
SPD_RS04910	15.5106	-0.493002	0.322976	-1.5248	0.127309	0.234089
SPD_RS02350	33.1295	0.46133	0.301172	1.52354	0.127624	0.234423
SPD_RS00165	1.94328	1.02021	0.667449	1.52138	0.128165	0.23517
SPD_RS10105	13.5627	-0.584058	0.382796	-1.52016	0.12847	0.235483
SPD_RS07180	59.6908	0.287653	0.18993	1.51643	0.12941	0.23696
SPD_RS08950	7.96398	0.579744	0.383092	1.51575	0.129582	0.237027
SPD_RS04220	393.419	-0.276305	0.183252	-1.50934	0.131211	0.239757
SPD_RS05485	26.0418	-0.428795	0.284648	-1.50867	0.131384	0.239824
SPD_RS07755	46.5301	0.365788	0.244335	1.50344	0.132725	0.242019
SPD_RS02855	28.0895	0.365443	0.242954	1.50014	0.133577	0.243248
SPD_RS04770	39.953	-0.418064	0.278941	-1.49976	0.133675	0.243248
SPD_RS06085	11.0589	0.507582	0.338582	1.49843	0.134022	0.243626
SPD_RS02065	23.4014	-0.565038	0.376601	-1.49308	0.135417	0.245907
SPD_RS01565	7.26688	0.60594	0.406945	1.49197	0.135706	0.246177
SPD_RS07470	17.8671	-0.42929	0.285506	-1.49098	0.135966	0.246394
SPD_RS06440	31.5966	-0.330135	0.220193	-1.48619	0.137228	0.248175
SPD_RS11095	5.2326	-0.819012	0.522856	-1.48618	0.137231	0.248175
SPD_RS00410	63.5529	0.314052	0.211606	1.48484	0.137588	0.248563
SPD_RS03565	43.3455	0.291636	0.196892	1.48158	0.138453	0.24987
SPD_RS08275	12.5501	0.558013	0.376003	1.47947	0.139016	0.250628
SPD_RS01925	3.55158	0.890314	0.60147	1.47019	0.14151	0.254864
SPD_RS00755	17.1701	0.539216	0.366782	1.46685	0.142416	0.255783
SPD_RS06455	22.3767	-0.383723	0.260337	-1.4675	0.142241	0.255783
SPD_RS08885	2.49648	-0.955428	0.682784	-1.4667	0.142457	0.255783
SPD_RS04425	14.7162	-0.609979	0.412028	-1.46416	0.14315	0.256764
SPD_RS09930	9.18948	0.582658	0.397435	1.46094	0.144031	0.25808
SPD_RS05685	16.7302	0.480144	0.328747	1.45855	0.14469	0.258733
SPD_RS10555	3.11997	-0.967426	0.676628	-1.45857	0.144683	0.258733
SPD_RS02785	27.5931	0.434076	0.298204	1.45607	0.145372	0.259688
SPD_RS07565	8.45752	0.624161	0.426021	1.45513	0.145634	0.259891
SPD_RS08475	6.06825	0.913153	0.631737	1.45217	0.146455	0.261092
SPD_RS00420	9.84573	0.566844	0.389203	1.44957	0.147179	0.262117
SPD_RS06105	3.68287	-0.818482	0.547582	-1.44844	0.147494	0.26241
SPD_RS10515	4.69912	-0.952845	0.663974	-1.44737	0.147794	0.262679
SPD_RS00545	8.38591	-0.578003	0.397412	-1.44412	0.148706	0.263517
SPD_RS09935	3.77045	0.957165	0.666681	1.44491	0.148482	0.263517
SPD_RS10660	28.8138	0.390209	0.268829	1.44408	0.148716	0.263517
SPD_RS11060	2.7747	0.945852	0.664889	1.44321	0.148961	0.263686
SPD_RS02130	88.8557	-0.273716	0.189792	-1.44171	0.149383	0.264166
SPD_RS04730	43.9212	0.311743	0.217008	1.43838	0.150328	0.265569
SPD_RS04690	16.0759	0.469875	0.327456	1.43404	0.151561	0.267479
SPD_RS00955	6.6626	0.595192	0.416386	1.43309	0.151831	0.267687
SPD_RS01470	26.8387	0.393268	0.275331	1.43083	0.152478	0.268557
SPD_RS08390	3.9241	0.800634	0.559095	1.42805	0.153276	0.269693
SPD_RS01545	3.17503	-0.86921	0.635836	-1.41969	0.155699	0.273134
SPD_RS02720	49.4773	0.361918	0.255182	1.42058	0.155439	0.273134
SPD_RS04170	3.52459	-0.783951	0.535591	-1.42021	0.155548	0.273134
SPD_RS06010	58.8843	-0.321818	0.226388	-1.41715	0.15644	0.274161
SPD_RS01460	15.6115	0.454641	0.321368	1.41168	0.158045	0.276697
SPD_RS08305	11.9646	-0.498008	0.352401	-1.40922	0.158772	0.277692
SPD_RS03430	1068.08	-0.38684	0.27514	-1.40808	0.159108	0.277713
SPD_RS03800	16.7008	0.483887	0.345572	1.40757	0.159258	0.277713
SPD_RS07325	9.68028	0.58132	0.413506	1.40844	0.159001	0.277713
SPD_RS06080	32.562	-0.366503	0.260382	-1.40318	0.160562	0.279709
SPD_RS02630	15.928	-0.372793	0.262086	-1.40181	0.160973	0.280147
SPD_RS02160	60.2794	-0.231541	0.165458	-1.3972	0.162353	0.282129
SPD_RS06060	13.3489	0.492445	0.350877	1.39694	0.162433	0.282129
SPD_RS06730	2.86213	-0.905003	0.655496	-1.39537	0.162903	0.282666
SPD_RS10495	2.53396	-0.91932	0.635409	-1.39343	0.163491	0.283406
SPD_RS03985	32.4799	0.371967	0.26682	1.39158	0.164049	0.284093
SPD_RS08115	65.5892	0.448336	0.321762	1.38993	0.164549	0.284678
SPD_RS04480	38.3841	0.297083	0.21358	1.38937	0.164719	0.284691
SPD_RS05300	11.202	0.596677	0.42797	1.38703	0.165433	0.285644
SPD_RS06940	3.58571	0.768082	0.552321	1.38353	0.166503	0.287209
SPD_RS06425	37.9964	-0.313435	0.225609	-1.37999	0.16759	0.288801
SPD_RS07365	51.8251	0.239736	0.175045	1.37042	0.170557	0.293626
SPD_RS06550	13.8851	0.43254	0.316462	1.36971	0.170778	0.293718
SPD_RS04970	2.9643	-0.888262	0.675201	-1.36521	0.172187	0.295852
SPD_RS00780	7.14782	0.71669	0.526469	1.36454	0.172398	0.295883
SPD_RS03680	5.63951	-0.705411	0.508675	-1.36408	0.172542	0.295883
SPD_RS02090	25.6506	0.447532	0.330894	1.36164	0.173311	0.296911
SPD_RS03650	13.8753	-0.525339	0.385779	-1.36053	0.173661	0.297221
SPD_RS06625	27.8677	-0.393378	0.289705	-1.35605	0.175083	0.29922
SPD_RS07885	37.2699	0.334077	0.245511	1.35578	0.17517	0.29922
SPD_RS08880	9.79342	0.814868	0.604948	1.35336	0.175942	0.300247
SPD_RS05275	2.71132	-0.813702	0.577285	-1.35113	0.176654	0.30117
SPD_RS02715	6.70904	-0.715345	0.528464	-1.34476	0.178702	0.304365
SPD_RS06410	15.2109	0.435674	0.324448	1.33638	0.181424	0.308402
SPD_RS06870	27.9812	0.330644	0.247979	1.33662	0.181348	0.308402
SPD_RS09135	11.4058	-0.531258	0.387662	-1.33584	0.181603	0.308409
SPD_RS04740	22.6164	0.418528	0.311043	1.33232	0.182757	0.309769
SPD_RS10575	39.7941	0.582481	0.436308	1.33256	0.182677	0.309769
SPD_RS09405	6.15482	-0.629722	0.458224	-1.33169	0.182961	0.309817
SPD_RS01140	88.3384	0.288115	0.215113	1.33099	0.183191	0.309907
SPD_RS01570	4.2573	-0.853014	0.623095	-1.33023	0.183443	0.310035
SPD_RS09380	20.1978	0.426105	0.319977	1.32477	0.185249	0.312785
SPD_RS03350	5.16211	-0.674149	0.519909	-1.32357	0.185647	0.313157
SPD_RS07230	32.4187	0.391654	0.296672	1.31882	0.18723	0.315524
SPD_RS01655	2.24316	-0.830101	0.59103	-1.31796	0.187518	0.315706
SPD_RS09075	11.4882	0.599282	0.451342	1.3124	0.189386	0.318547
SPD_RS00940	7.0946	0.687895	0.52802	1.30435	0.192113	0.322762
SPD_RS09400	18.6696	-0.396582	0.302868	-1.30392	0.19226	0.322762
SPD_RS02180	225.453	0.172032	0.132373	1.29938	0.193813	0.325057
SPD_RS04370	10.6352	0.488863	0.375116	1.29858	0.194089	0.32521
SPD_RS00210	2.25561	-0.801663	0.627587	-1.29144	0.196553	0.328711
SPD_RS07265	13.0834	-0.494311	0.382458	-1.29167	0.19647	0.328711
SPD_RS00160	3.8497	0.841661	0.646762	1.28962	0.197182	0.329101
SPD_RS01990	21.3523	0.360261	0.279384	1.28874	0.197488	0.329101
SPD_RS07035	2.05075	-0.954135	0.72953	-1.28983	0.197108	0.329101
SPD_RS07400	22.2224	-0.425798	0.332295	-1.28807	0.197723	0.329101
SPD_RS09720	11.8587	-0.56435	0.43973	-1.28809	0.197714	0.329101
SPD_RS06880	4.02724	-0.66155	0.499249	-1.28733	0.19798	0.329216
SPD_RS01985	23.9334	0.355947	0.27655	1.28598	0.198449	0.329563
SPD_RS06470	16.1071	-0.417635	0.32252	-1.28566	0.198563	0.329563
SPD_RS09275	33.6209	0.35385	0.275912	1.28148	0.200025	0.331674
SPD_RS07675	2.26465	-0.85817	0.658829	-1.27667	0.201718	0.33407
SPD_RS10850	43.6374	0.27736	0.216837	1.2763	0.20185	0.33407
SPD_RS07560	6.90601	0.585927	0.460006	1.27455	0.202467	0.334776
SPD_RS03435	12.1066	0.523139	0.406507	1.27058	0.203879	0.336161
SPD_RS06840	4.92986	-0.627038	0.481823	-1.27097	0.203741	0.336161
SPD_RS06950	11.8164	-0.440508	0.343996	-1.27163	0.203505	0.336161
SPD_RS08855	21.1667	-0.342295	0.269845	-1.26889	0.204482	0.336839
SPD_RS01950	2.34493	0.912537	0.734198	1.26661	0.205296	0.337314
SPD_RS02295	3.24704	-0.768848	0.583178	-1.26732	0.20504	0.337314
SPD_RS03775	21.5489	0.325799	0.257688	1.26647	0.205346	0.337314
SPD_RS11210	2.99092	0.701673	0.554974	1.2617	0.207058	0.339491
SPD_RS08850	23.024	0.384087	0.304711	1.26191	0.20698	0.339491
SPD_RS01160	45.3585	0.395101	0.310654	1.25985	0.207722	0.340261
SPD_RS08955	12.7186	0.434627	0.348817	1.2565	0.208934	0.341928
SPD_RS07150	6.88298	0.588037	0.463987	1.25294	0.210227	0.343723
SPD_RS10945	52.0242	0.471095	0.378696	1.24799	0.212036	0.346358
SPD_RS05735	10.0883	-0.461088	0.367033	-1.24635	0.212634	0.347013
SPD_RS02520	17.0653	-0.395717	0.315919	-1.24432	0.213381	0.347909
SPD_RS04720	9.09267	-0.513088	0.404919	-1.24027	0.214875	0.350019
SPD_RS03980	256.921	-0.201811	0.163295	-1.23701	0.216084	0.351663
SPD_RS00540	15.184	0.383072	0.310799	1.23389	0.217244	0.353223
SPD_RS09225	2.66498	0.735742	0.596775	1.23257	0.217735	0.353694
SPD_RS05105	1.9158	0.844423	0.691402	1.22995	0.218714	0.354628
SPD_RS08360	15.3646	0.461936	0.376344	1.23007	0.218671	0.354628
SPD_RS03670	11.1091	0.414885	0.338613	1.22853	0.21925	0.355169
SPD_RS04580	5.38505	-0.642931	0.515754	-1.22622	0.220117	0.355916
SPD_RS08775	19.7733	0.397633	0.323589	1.22641	0.220044	0.355916
SPD_RS10460	52.8867	0.29243	0.23801	1.22288	0.221374	0.357621
SPD_RS07910	4.09048	-0.703996	0.564831	-1.2219	0.221744	0.357888
SPD_RS08070	3.72251	-0.680558	0.559149	-1.21727	0.223501	0.360393
SPD_RS07765	214.518	0.135734	0.112311	1.20866	0.226793	0.365365
SPD_RS04265	7.09879	-0.482242	0.385351	-1.20658	0.227595	0.366038
SPD_RS05265	56.048	-0.251572	0.208234	-1.206	0.227817	0.366038
SPD_RS07115	121.349	0.234366	0.193772	1.20595	0.227836	0.366038
SPD_RS09280	13.4171	0.552567	0.461656	1.20487	0.228254	0.366041
SPD_RS09505	13.5513	0.445347	0.368689	1.20487	0.228254	0.366041
SPD_RS01530	3.7974	-0.637575	0.521207	-1.20325	0.228881	0.366603
SPD_RS05370	26.4307	-0.31318	0.261781	-1.20288	0.229023	0.366603
SPD_RS04300	9.48022	0.490087	0.411614	1.19062	0.233804	0.373917
SPD_RS03805	8.01952	0.496609	0.422526	1.18454	0.236199	0.377403
SPD_RS01475	11.8356	0.462437	0.390899	1.1825	0.237008	0.377664
SPD_RS03160	18.5763	-0.340964	0.288737	-1.18295	0.236827	0.377664
SPD_RS05410	3.68764	-0.800038	0.668009	-1.18265	0.236947	0.377664
SPD_RS06055	22.3842	0.344283	0.291209	1.17676	0.239293	0.38096
SPD_RS00135	2.46016	-0.765717	0.658917	-1.16968	0.242129	0.385125
SPD_RS07635	20.194	0.31203	0.267909	1.16781	0.242882	0.385974
SPD_RS05560	9.06288	0.493835	0.429023	1.15397	0.248514	0.394566
SPD_RS03275	5.07829	-0.610762	0.522282	-1.15267	0.249045	0.394717
SPD_RS08210	43.315	-0.224872	0.193871	-1.15264	0.249058	0.394717
SPD_RS06045	24.1693	0.448744	0.387759	1.15171	0.249439	0.394964
SPD_RS06505	5.86691	0.589232	0.505763	1.14964	0.250291	0.395956
SPD_RS07515	96.0892	0.241791	0.20955	1.14873	0.250668	0.396196
SPD_RS10175	8.59898	-0.474976	0.404335	-1.14721	0.251295	0.396829
SPD_RS03900	11.6478	-0.49287	0.436778	-1.14645	0.251608	0.396966
SPD_RS03755	5.63445	0.517059	0.453535	1.14063	0.254023	0.400417
SPD_RS01840	2.84657	0.795033	0.699079	1.13989	0.254333	0.400546
SPD_RS10995	2.63869	0.734553	0.667199	1.13785	0.255182	0.401163
SPD_RS02275	2.12826	0.728799	0.638306	1.13816	0.255055	0.401163
SPD_RS06135	5.53177	-0.582419	0.499585	-1.13717	0.255465	0.40125
SPD_RS07895	48.1419	-0.24931	0.219447	-1.13429	0.256674	0.402788
SPD_RS00485	15.7633	0.660816	0.570827	1.13127	0.25794	0.404413
SPD_RS01735	187.07	0.168593	0.149469	1.1288	0.258981	0.405321
SPD_RS03935	14.6281	-0.449301	0.403264	-1.12905	0.258877	0.405321
SPD_RS02590	4.36576	-0.594839	0.530402	-1.12516	0.260523	0.406731
SPD_RS03190	13.1882	0.36409	0.324898	1.12586	0.260224	0.406731
SPD_RS03660	27.6845	-0.301561	0.267401	-1.12448	0.260808	0.406731
SPD_RS09795	2.49838	-0.742471	0.750958	-1.12475	0.260695	0.406731
SPD_RS04755	2.5489	-0.759827	0.640178	-1.1239	0.261055	0.406755
SPD_RS08250	2.00784	-0.782105	0.655183	-1.12029	0.262591	0.408786
SPD_RS04185	13.4473	-0.447539	0.392962	-1.11889	0.263188	0.409352
SPD_RS01145	144.089	0.284125	0.253063	1.11566	0.264569	0.411136
SPD_RS04980	4.09474	0.566917	0.514884	1.11096	0.266586	0.413904
SPD_RS06460	13.2273	-0.350016	0.310132	-1.10442	0.26941	0.417918
SPD_RS02670	7.07235	0.526691	0.480913	1.09891	0.271806	0.421263
SPD_RS06890	13.1559	0.350546	0.320585	1.09826	0.27209	0.421331
SPD_RS02840	2.90717	0.668232	0.608573	1.09715	0.272574	0.42171
SPD_RS03945	19.3237	0.394202	0.358759	1.09602	0.273071	0.421734
SPD_RS07925	2.11888	-0.694765	0.644125	-1.09652	0.272849	0.421734
SPD_RS03410	30.5007	0.300434	0.272935	1.09457	0.273705	0.422343
SPD_RS01900	7.83443	0.481711	0.439108	1.09376	0.274058	0.422516
SPD_RS04150	7.052	0.492136	0.451764	1.09283	0.274469	0.422779
SPD_RS10880	83.0901	-0.169722	0.155123	-1.0916	0.275009	0.423239
SPD_RS08085	19.8856	-0.283375	0.25786	-1.09014	0.275651	0.423855
SPD_RS01395	6.29499	0.487548	0.449537	1.08948	0.275942	0.423932
SPD_RS02000	31.4942	0.232314	0.214388	1.08543	0.27773	0.426305
SPD_RS00100	26.2003	0.318165	0.29618	1.08321	0.278713	0.427442
SPD_RS05860	7.49228	0.445894	0.41601	1.0812	0.279608	0.42844
SPD_RS01110	34.1813	-0.366556	0.349563	-1.07701	0.281476	0.429716
SPD_RS02755	67.6883	-0.161616	0.149947	-1.07775	0.281145	0.429716
SPD_RS04795	2.43276	0.786532	0.748001	1.0775	0.281255	0.429716
SPD_RS07480	39.68	0.274672	0.254116	1.07872	0.280714	0.429716
SPD_RS10905	4.44267	0.625394	0.58414	1.07659	0.281665	0.429716
SPD_RS01715	267.188	-0.168102	0.156074	-1.07548	0.282161	0.4301
SPD_RS01725	92.4327	-0.199084	0.185066	-1.07434	0.282669	0.430501
SPD_RS03460	4.02705	-0.579457	0.543368	-1.05891	0.289641	0.440737
SPD_RS03290	7.32522	-0.53097	0.545902	-1.05622	0.290868	0.441837
SPD_RS06960	12.9213	0.414518	0.39375	1.05673	0.290634	0.441837
SPD_RS03230	21.1541	-0.302587	0.28629	-1.05336	0.292175	0.443093
SPD_RS10980	9.42591	0.399313	0.379081	1.05331	0.292199	0.443093
SPD_RS04620	6.98035	-0.44178	0.412642	-1.04906	0.29415	0.445666
SPD_RS01480	22.9205	0.296271	0.283418	1.04656	0.295304	0.447029
SPD_RS02150	45.074	0.204481	0.196096	1.04441	0.296293	0.448141
SPD_RS04005	19.2858	0.28108	0.271324	1.03896	0.298823	0.451189
SPD_RS09465	23.4714	0.280917	0.269165	1.03911	0.298755	0.451189
SPD_RS07880	10.8493	0.391699	0.377201	1.03592	0.300241	0.452942
SPD_RS03310	2.56675	0.767924	0.756574	1.03017	0.302929	0.456603
SPD_RS00495	2.77764	-0.590423	0.705223	-1.02542	0.305164	0.45948
SPD_RS00835	13.0996	0.597323	0.581042	1.02445	0.305622	0.45948
SPD_RS01695	76.0093	0.211783	0.206579	1.02493	0.305396	0.45948
SPD_RS00345	6.14703	-0.622957	0.635194	-1.02253	0.30653	0.459765
SPD_RS03105	21.654	0.437203	0.421697	1.02132	0.307101	0.459765
SPD_RS03795	32.1294	-0.217363	0.210314	-1.02343	0.306106	0.459765
SPD_RS06415	15.3767	0.351566	0.34323	1.02128	0.307121	0.459765
SPD_RS07170	12.1663	0.341954	0.336065	1.02148	0.307027	0.459765
SPD_RS07360	41.9556	0.234534	0.229447	1.02051	0.307485	0.459917
SPD_RS04200	2.32605	-0.706761	0.651709	-1.01941	0.30801	0.460311
SPD_RS01670	5.17448	-0.479896	0.465909	-1.01657	0.30936	0.461906
SPD_RS08815	6.86944	0.448666	0.441312	1.01606	0.309603	0.461906
SPD_RS01645	29.9323	0.233678	0.22976	1.01449	0.310351	0.462236
SPD_RS09765	27.3037	-0.516441	0.514539	-1.01476	0.31022	0.462236
SPD_RS01340	122.113	0.196276	0.19357	1.01392	0.310622	0.462248
SPD_RS06955	52.4249	-0.208323	0.206387	-1.01184	0.311612	0.463329
SPD_RS03465	5.89697	0.456445	0.452012	1.01009	0.312453	0.464186
SPD_RS07110	203.172	0.222862	0.220282	1.00917	0.312892	0.464445
SPD_RS03220	6.21387	-0.482596	0.476124	-1.00628	0.31428	0.465703
SPD_RS06050	8.74406	0.453717	0.447467	1.00575	0.314535	0.465703
SPD_RS08755	24.7322	-0.331398	0.330175	-1.00596	0.314432	0.465703
SPD_RS04975	2.75306	-0.630454	0.593793	-1.00357	0.315585	0.466864
SPD_RS01355	18.1963	-0.329608	0.327395	-1.00279	0.315962	0.466968
SPD_RS05910	4.36549	-0.508862	0.501798	-1.00177	0.316453	0.466968
SPD_RS10420	8.27676	0.622931	0.60108	1.00183	0.316424	0.466968
SPD_RS10115	40.7807	-0.192746	0.192341	-1.00111	0.316774	0.467048
SPD_RS03360	6.15574	-0.536316	0.533346	-0.999061	0.317765	0.467333
SPD_RS06445	10.5499	-0.357579	0.349186	-0.999382	0.31761	0.467333
SPD_RS06535	11.259	0.464133	0.464672	0.999955	0.317333	0.467333
SPD_RS09120	13.3658	-0.341238	0.342153	-0.998424	0.318074	0.467395
SPD_RS08930	2.73413	-0.666011	0.722805	-0.997275	0.318631	0.467823
SPD_RS08020	8.49373	-0.406449	0.390793	-0.996258	0.319125	0.468157
SPD_RS07805	149.202	-0.237509	0.240715	-0.990338	0.322009	0.471993
SPD_RS01720	109.409	0.184494	0.187492	0.984996	0.324626	0.473852
SPD_RS11075	2.97635	-0.567209	0.554971	-0.986013	0.324127	0.473852
SPD_RS06420	19.5421	-0.281442	0.285066	-0.986703	0.323788	0.473852
SPD_RS07005	2.26515	-0.697243	0.671888	-0.985218	0.324517	0.473852
SPD_RS10365	6.6942	-0.525237	0.532062	-0.986183	0.324043	0.473852
SPD_RS01330	25.0815	-0.281387	0.287047	-0.982596	0.325806	0.474339
SPD_RS02530	2.00891	0.728452	0.769281	0.981761	0.326218	0.474339
SPD_RS06905	5.53707	-0.564433	0.554413	-0.983414	0.325404	0.474339
SPD_RS07345	11.5074	-0.426263	0.424484	-0.981572	0.326311	0.474339
SPD_RS09215	1.98767	0.672996	0.685216	0.982604	0.325803	0.474339
SPD_RS02780	10.0914	0.342676	0.352371	0.979372	0.327396	0.475524
SPD_RS01215	60.3862	-0.196388	0.200348	-0.976528	0.328803	0.477172
SPD_RS00175	3.78295	0.603916	0.615756	0.975593	0.329266	0.477192
SPD_RS03560	2.93932	-0.663184	0.66266	-0.975403	0.32936	0.477192
SPD_RS05185	3.39166	-0.613253	0.612692	-0.974149	0.329983	0.477699
SPD_RS02595	4.86296	0.510292	0.5218	0.972285	0.330909	0.478645
SPD_RS06525	7.37708	0.377387	0.389905	0.970544	0.331776	0.47909
SPD_RS07685	7.50464	-0.493996	0.498969	-0.97079	0.331653	0.47909
SPD_RS10710	10.4199	-0.36601	0.376797	-0.970024	0.332035	0.47909
SPD_RS05210	16.8807	0.300322	0.313253	0.967954	0.333068	0.480186
SPD_RS10650	14.5497	0.554546	0.555279	0.96601	0.334039	0.481192
SPD_RS00695	575.64	0.20068	0.208438	0.962907	0.335594	0.48185
SPD_RS02445	23.004	-0.269798	0.278969	-0.96349	0.335301	0.48185
SPD_RS04365	13.2142	0.377625	0.390645	0.963931	0.335081	0.48185
SPD_RS06435	13.0623	-0.344374	0.353825	-0.96326	0.335417	0.48185
SPD_RS04625	10.7231	-0.385098	0.404253	-0.958417	0.337852	0.484697
SPD_RS04475	41.8222	-0.21555	0.227047	-0.957157	0.338488	0.485212
SPD_RS09140	34.2998	0.394477	0.421399	0.956537	0.338801	0.485265
SPD_RS08145	5.18777	-0.550583	0.570694	-0.954831	0.339663	0.485851
SPD_RS10610	9.85809	0.379638	0.400576	0.954633	0.339763	0.485851
SPD_RS02650	3.63757	0.520639	0.545617	0.951743	0.341227	0.487547
SPD_RS01845	23.71	-0.274807	0.287451	-0.948759	0.342743	0.488752
SPD_RS02020	12.5418	0.311761	0.32895	0.94844	0.342906	0.488752
SPD_RS03185	4.28724	-0.541286	0.594261	-0.948817	0.342714	0.488752
SPD_RS10395	84.567	0.286883	0.302305	0.945576	0.344365	0.490434
SPD_RS06580	38.4183	0.183277	0.194634	0.943642	0.345353	0.491442
SPD_RS04775	106.906	-0.262628	0.277945	-0.942313	0.346033	0.491613
SPD_RS09580	13.0022	-0.348019	0.363988	-0.942584	0.345894	0.491613
SPD_RS01155	58.0932	0.290678	0.305819	0.937493	0.348505	0.494325
SPD_RS02905	84.08	0.15369	0.163699	0.937992	0.348249	0.494325
SPD_RS01190	185.159	-0.223376	0.24033	-0.934903	0.349839	0.495816
SPD_RS03940	8.6917	0.412643	0.447451	0.933106	0.350765	0.496729
SPD_RS07590	14.7467	0.293385	0.314839	0.931129	0.351787	0.497774
SPD_RS05260	17.1826	0.247725	0.270326	0.925916	0.35449	0.501195
SPD_RS01425	87.9136	0.16146	0.173852	0.92441	0.355273	0.501495
SPD_RS05695	4.97986	0.447259	0.489639	0.924478	0.355238	0.501495
SPD_RS00145	15.0264	-0.322288	0.344529	-0.918018	0.358609	0.505392
SPD_RS10390	23.2061	0.334126	0.361631	0.91802	0.358609	0.505392
SPD_RS06720	33.0673	-0.222347	0.240508	-0.91678	0.359258	0.5059
SPD_RS01300	7.81347	0.394097	0.433181	0.912902	0.361294	0.508129
SPD_RS03165	8.78131	0.353898	0.385807	0.912663	0.36142	0.508129
SPD_RS07385	22.35	-0.211425	0.229253	-0.910652	0.362479	0.50921
SPD_RS07465	63.9543	-0.169678	0.188035	-0.900934	0.367623	0.516025
SPD_RS09835	77.2768	0.141872	0.157617	0.899847	0.368201	0.516423
SPD_RS01105	98.0122	0.261345	0.287808	0.898915	0.368698	0.516707
SPD_RS00840	45.0757	0.2737	0.302127	0.89558	0.370477	0.517183
SPD_RS02240	52.9034	-0.216311	0.240655	-0.895517	0.370511	0.517183
SPD_RS05970	15.2689	0.333612	0.374491	0.896652	0.369905	0.517183
SPD_RS07690	3.2539	-0.525346	0.564718	-0.896564	0.369951	0.517183
SPD_RS08220	12.5146	-0.37918	0.414238	-0.896339	0.370072	0.517183
SPD_RS02325	6.76477	-0.374868	0.412505	-0.892039	0.372372	0.517347
SPD_RS03505	8.99808	-0.340777	0.371628	-0.89339	0.371649	0.517347
SPD_RS03865	26.5084	-0.268787	0.301706	-0.891995	0.372396	0.517347
SPD_RS04055	2.38575	0.607086	0.706866	0.892134	0.372321	0.517347
SPD_RS07800	11.5324	-0.382301	0.435063	-0.893914	0.371368	0.517347
SPD_RS08290	30.8603	-0.218568	0.245598	-0.892557	0.372094	0.517347
SPD_RS08385	9.17628	0.352185	0.392925	0.888734	0.374146	0.519368
SPD_RS04985	3.87068	0.465083	0.528823	0.878577	0.379631	0.525734
SPD_RS05295	19.9952	0.307059	0.345966	0.878715	0.379556	0.525734
SPD_RS08705	3.49984	0.525788	0.606578	0.879631	0.379059	0.525734
SPD_RS08920	25.5178	-0.252469	0.290122	-0.877708	0.380102	0.525973
SPD_RS07625	3.44091	-0.534708	0.599934	-0.873542	0.382368	0.528691
SPD_RS09855	11.186	0.362794	0.433345	0.871035	0.383735	0.530164
SPD_RS04520	1.93009	-0.606317	0.672065	-0.869852	0.384381	0.53064
SPD_RS10950	31.8259	0.213927	0.245375	0.869199	0.384739	0.530716
SPD_RS07375	56.6452	0.168012	0.193393	0.868354	0.3852	0.530936
SPD_RS06895	7.88912	-0.393839	0.446103	-0.865105	0.386981	0.532972
SPD_RS04805	3.41691	0.552771	0.639588	0.863138	0.388062	0.533758
SPD_RS05805	23.7388	0.248961	0.290624	0.862958	0.38816	0.533758
SPD_RS04735	8.11061	0.361945	0.41456	0.86187	0.388759	0.534164
SPD_RS06585	37.1607	0.169459	0.197038	0.860618	0.389448	0.534275
SPD_RS08200	5.28451	0.42931	0.492297	0.861116	0.389174	0.534275
SPD_RS06430	25.157	0.221261	0.260447	0.858755	0.390476	0.534848
SPD_RS10520	3.38171	-0.540514	0.689839	-0.858956	0.390365	0.534848
SPD_RS00370	2.99818	0.537787	0.62672	0.855919	0.392043	0.536576
SPD_RS00980	26.0172	0.29006	0.338206	0.855337	0.392365	0.536598
SPD_RS02705	6.28672	0.447099	0.527321	0.850239	0.395192	0.539633
SPD_RS09925	30.5082	0.22891	0.269227	0.850228	0.395198	0.539633
SPD_RS00460	24.7001	0.258219	0.306713	0.847111	0.396933	0.541351
SPD_RS03280	6.22068	0.464993	0.537229	0.846307	0.397382	0.541351
SPD_RS10630	3.12556	-0.559153	0.670238	-0.846375	0.397343	0.541351
SPD_RS04215	163.12	-0.137152	0.162809	-0.842289	0.399626	0.543601
SPD_RS05130	67.4197	-0.163795	0.193122	-0.841718	0.399946	0.543601
SPD_RS06250	6.89585	-0.379894	0.44106	-0.84169	0.399962	0.543601
SPD_RS04485	16.5722	-0.265806	0.324033	-0.839368	0.401263	0.544948
SPD_RS03450	17.976	-0.263116	0.31626	-0.836955	0.402618	0.546263
SPD_RS03665	30.3792	-0.260613	0.311282	-0.836536	0.402853	0.546263
SPD_RS06290	10.0215	-0.388456	0.446766	-0.833421	0.404608	0.547796
SPD_RS08205	182.553	-0.143622	0.171864	-0.833787	0.404401	0.547796
SPD_RS01090	80.9682	0.22905	0.273429	0.828771	0.407234	0.550503
SPD_RS06715	7.83403	0.353917	0.429767	0.829307	0.406931	0.550503
SPD_RS05645	6.07009	-0.405881	0.498207	-0.826655	0.408433	0.551698
SPD_RS02805	3.11427	-0.489525	0.574087	-0.822742	0.410655	0.552794
SPD_RS02825	9.78504	0.331262	0.405799	0.822456	0.410818	0.552794
SPD_RS03235	14.3732	-0.249213	0.302047	-0.82327	0.410354	0.552794
SPD_RS04045	6.62682	0.359192	0.435823	0.822561	0.410758	0.552794
SPD_RS10295	4.74309	-0.419743	0.512108	-0.82277	0.410639	0.552794
SPD_RS05340	20.1128	-0.269902	0.32499	-0.819663	0.412408	0.554085
SPD_RS08860	12.7508	0.281284	0.341986	0.819933	0.412254	0.554085
SPD_RS10875	26.0971	0.202989	0.249794	0.810324	0.417754	0.560838
SPD_RS00140	5.66786	0.438665	0.52929	0.809672	0.418129	0.560912
SPD_RS03295	3.70915	0.525016	0.651983	0.805712	0.420409	0.56354
SPD_RS00880	14.2086	0.273792	0.33897	0.801885	0.422619	0.566071
SPD_RS02355	10.1963	-0.359805	0.451508	-0.800023	0.423697	0.566741
SPD_RS08140	11.9583	-0.306915	0.379412	-0.799907	0.423765	0.566741
SPD_RS00910	2.48965	-0.527418	0.665121	-0.797937	0.424907	0.567836
SPD_RS00715	240.739	-0.107825	0.135168	-0.797011	0.425445	0.568122
SPD_RS07255	9.86631	0.323849	0.406741	0.79599	0.426038	0.568482
SPD_RS08835	15.8208	0.274781	0.348221	0.785872	0.431942	0.575923
SPD_RS03615	50.8073	-0.176165	0.224157	-0.784836	0.43255	0.576296
SPD_RS09485	16.0086	-0.282156	0.361463	-0.784195	0.432926	0.576359
SPD_RS00475	7.70731	0.565259	0.717219	0.780327	0.435198	0.578507
SPD_RS04290	9.59327	0.304956	0.393797	0.780433	0.435136	0.578507
SPD_RS09535	40.9125	0.25356	0.323897	0.777548	0.436836	0.580245
SPD_RS04285	2.69167	-0.528735	0.633717	-0.774393	0.438698	0.582278
SPD_RS02895	7.60304	0.31858	0.413888	0.772499	0.439819	0.582884
SPD_RS04120	877.396	-0.16627	0.215433	-0.772538	0.439796	0.582884
SPD_RS08700	5.10084	-0.391128	0.514541	-0.770133	0.441221	0.584302
SPD_RS05375	60.1288	0.162721	0.210902	0.768346	0.442282	0.585265
SPD_RS06975	88.3555	0.126524	0.165084	0.767587	0.442732	0.58542
SPD_RS00590	13.3765	-0.384829	0.495334	-0.76567	0.443873	0.586486
SPD_RS02360	6.98107	-0.381468	0.503795	-0.760777	0.44679	0.589455
SPD_RS05865	24.0792	-0.205578	0.267473	-0.761056	0.446624	0.589455
SPD_RS06675	10.9911	-0.283076	0.383812	-0.756192	0.449534	0.592629
SPD_RS01240	2.01264	-0.543985	0.696897	-0.754648	0.45046	0.593404
SPD_RS00025	8.65557	-0.314053	0.404096	-0.752275	0.451886	0.594836
SPD_RS00750	5.50125	0.359265	0.477618	0.751457	0.452377	0.595037
SPD_RS04260	3.33839	-0.466319	0.565808	-0.750541	0.452929	0.595317
SPD_RS00285	21.8577	0.286839	0.38174	0.748481	0.45417	0.596056
SPD_RS10080	9.01579	0.412338	0.557177	0.748675	0.454053	0.596056
SPD_RS09950	2.6071	-0.444203	0.593665	-0.743284	0.45731	0.599728
SPD_RS01935	15.1467	0.280597	0.379065	0.742082	0.458038	0.599787
SPD_RS04715	21.5083	-0.202558	0.269562	-0.742091	0.458032	0.599787
SPD_RS04470	13.8858	0.242443	0.326725	0.73882	0.460016	0.601929
SPD_RS01890	12.4479	0.272176	0.366077	0.736491	0.461432	0.603331
SPD_RS05285	8.91556	-0.302907	0.428258	-0.735756	0.461879	0.603467
SPD_RS05240	7.86132	-0.313881	0.421468	-0.732889	0.463626	0.605299
SPD_RS08460	3.70781	0.441855	0.588298	0.731454	0.464502	0.605992
SPD_RS03700	22.7329	0.209727	0.290164	0.725973	0.467856	0.609914
SPD_RS10855	41.9035	0.162508	0.223849	0.723105	0.469615	0.611754
SPD_RS08195	7.01057	0.294159	0.416222	0.722263	0.470133	0.611974
SPD_RS00340	4.87708	-0.422959	0.654541	-0.714442	0.474954	0.617335
SPD_RS06130	5.97778	0.414687	0.574962	0.714572	0.474873	0.617335
SPD_RS00225	2.39618	-0.449473	0.732175	-0.711472	0.476792	0.618656
SPD_RS08225	23.5506	-0.227408	0.3151	-0.711091	0.477028	0.618656
SPD_RS08235	41.1228	-0.14997	0.209421	-0.711692	0.476656	0.618656
SPD_RS06115	16.7918	0.246355	0.3433	0.709814	0.47782	0.618775
SPD_RS08380	2.42382	-0.455219	0.621418	-0.709807	0.477824	0.618775
SPD_RS00890	13.7672	0.224466	0.315335	0.708933	0.478366	0.61902
SPD_RS06600	3.62753	-0.410479	0.552718	-0.706683	0.479764	0.620372
SPD_RS00435	14.9718	0.251877	0.356943	0.704421	0.481171	0.621733
SPD_RS00950	12.327	0.252182	0.359966	0.70211	0.482611	0.621785
SPD_RS01855	28.1152	-0.203209	0.285945	-0.702967	0.482076	0.621785
SPD_RS03125	19.5598	-0.266434	0.378114	-0.701448	0.483024	0.621785
SPD_RS03550	59.839	0.118696	0.16857	0.702315	0.482483	0.621785
SPD_RS07695	6.79084	0.327439	0.464445	0.702046	0.482651	0.621785
SPD_RS11105	7.47897	-0.306356	0.451254	-0.700948	0.483336	0.621785
SPD_RS02680	2.90202	0.412572	0.587728	0.696915	0.485856	0.62449
SPD_RS10280	27.2914	-0.200876	0.287956	-0.696447	0.486149	0.62449
SPD_RS02835	7.83116	0.285041	0.42178	0.694475	0.487384	0.625619
SPD_RS11115	2.77477	0.457906	0.65239	0.693448	0.488029	0.625989
SPD_RS10685	15.8339	-0.205388	0.292686	-0.691706	0.489122	0.626933
SPD_RS03570	35.5952	-0.159918	0.23272	-0.689642	0.490419	0.62768
SPD_RS07930	2.54064	-0.473845	0.727438	-0.689694	0.490387	0.62768
SPD_RS06615	19.1809	0.205596	0.3014	0.688517	0.491127	0.628128
SPD_RS00925	3.26401	0.435291	0.629537	0.679837	0.496608	0.634213
SPD_RS03780	44.6007	0.225807	0.332325	0.680186	0.496387	0.634213
SPD_RS08655	10.7739	0.224648	0.332331	0.678957	0.497165	0.634464
SPD_RS04315	3.10145	-0.424433	0.668236	-0.676462	0.498747	0.635075
SPD_RS05810	33.2409	0.15916	0.234186	0.676166	0.498935	0.635075
SPD_RS06930	207.949	0.191285	0.28267	0.675921	0.499091	0.635075
SPD_RS06985	23.7671	-0.172035	0.253932	-0.676158	0.49894	0.635075
SPD_RS02765	23.9326	0.218033	0.324647	0.670558	0.502502	0.638953
SPD_RS04950	1.97598	0.437976	0.652778	0.668458	0.503841	0.639583
SPD_RS10340	6.45679	-0.405614	0.606863	-0.668068	0.50409	0.639583
SPD_RS10380	9.25319	0.331848	0.511154	0.668275	0.503958	0.639583
SPD_RS02850	2.8823	-0.394301	0.566939	-0.667464	0.504476	0.63961
SPD_RS07670	2.75521	-0.412917	0.609509	-0.664719	0.50623	0.641371
SPD_RS01875	39.9111	0.133407	0.201258	0.663902	0.506753	0.641571
SPD_RS04915	2.14099	-0.414153	0.616535	-0.662302	0.507778	0.642405
SPD_RS06935	4.98498	0.37671	0.561073	0.659595	0.509514	0.644137
SPD_RS02340	10.5458	-0.29251	0.445294	-0.656308	0.511626	0.646342
SPD_RS04825	2.47909	0.379596	0.601282	0.655727	0.512	0.646349
SPD_RS01100	116.175	0.190025	0.286242	0.65495	0.5125	0.646515
SPD_RS01710	2.84595	0.389271	0.620592	0.648055	0.516949	0.65166
SPD_RS03835	11.0588	-0.237842	0.3731	-0.645786	0.518418	0.652575
SPD_RS10095	15.6793	0.203439	0.313529	0.645844	0.518381	0.652575
SPD_RS00185	10.4242	-0.291594	0.456231	-0.643056	0.520188	0.654334
SPD_RS08270	14.2791	0.24736	0.38879	0.641973	0.520891	0.654749
SPD_RS05995	38.5358	-0.143762	0.223871	-0.641294	0.521332	0.654834
SPD_RS05960	3.74214	0.321333	0.508945	0.639985	0.522182	0.655114
SPD_RS06565	46.5936	0.124175	0.194266	0.639803	0.522301	0.655114
SPD_RS01415	8.24211	-0.262815	0.398466	-0.637386	0.523874	0.655682
SPD_RS01870	122.733	0.119592	0.187656	0.637688	0.523677	0.655682
SPD_RS08560	18.5404	-0.190517	0.295674	-0.637867	0.52356	0.655682
SPD_RS00130	2.18206	-0.392978	0.725417	-0.632019	0.527375	0.658389
SPD_RS00960	15.1593	-0.201824	0.313478	-0.633094	0.526673	0.658389
SPD_RS01050	9.3048	0.307287	0.489996	0.631772	0.527536	0.658389
SPD_RS03760	11.3277	0.305395	0.485249	0.632779	0.526878	0.658389
SPD_RS06830	19.0625	-0.18446	0.294436	-0.627514	0.530322	0.661396
SPD_RS00820	700.101	0.225083	0.358875	0.626643	0.530893	0.661638
SPD_RS04595	31.9692	0.157438	0.252638	0.621319	0.53439	0.665524
SPD_RS03870	9.40529	-0.252104	0.420595	-0.618379	0.536325	0.665548
SPD_RS05540	20.1147	-0.211397	0.340103	-0.620629	0.534843	0.665548
SPD_RS06545	12.9062	-0.202205	0.317417	-0.61806	0.536535	0.665548
SPD_RS07845	9.71931	-0.211202	0.333774	-0.617836	0.536683	0.665548
SPD_RS09425	52.3167	-0.131238	0.21126	-0.619258	0.535746	0.665548
SPD_RS09560	10.4912	0.235255	0.385329	0.619955	0.535287	0.665548
SPD_RS06170	1.93977	-0.417243	0.694315	-0.613154	0.539775	0.668712
SPD_RS10180	17.2887	-0.175081	0.277555	-0.612819	0.539996	0.668712
SPD_RS05190	49.3123	0.127917	0.20932	0.61083	0.541312	0.669398
SPD_RS09830	2.86133	0.356661	0.582518	0.61113	0.541113	0.669398
SPD_RS05615	3.44719	-0.35911	0.631029	-0.609267	0.542348	0.670206
SPD_RS05840	8.5422	0.224646	0.374658	0.605503	0.544845	0.672818
SPD_RS05235	42.872	0.138174	0.234096	0.594559	0.552138	0.681346
SPD_RS04965	7.1836	0.256703	0.428413	0.593361	0.55294	0.681856
SPD_RS01665	19.4073	0.193184	0.325123	0.588628	0.556111	0.683366
SPD_RS03200	2.69909	0.353313	0.591116	0.589024	0.555845	0.683366
SPD_RS08075	2.60703	-0.368147	0.575191	-0.58866	0.556089	0.683366
SPD_RS08260	10.7595	0.212918	0.35921	0.590036	0.555167	0.683366
SPD_RS08760	6.42538	-0.317614	0.540373	-0.58992	0.555244	0.683366
SPD_RS05760	37.7146	-0.132629	0.224475	-0.587646	0.55677	0.683698
SPD_RS08680	19.3777	0.180654	0.305689	0.584928	0.558596	0.685461
SPD_RS07340	92.7489	-0.110046	0.185911	-0.583622	0.559475	0.68606
SPD_RS05770	463.234	0.116228	0.199815	0.580923	0.561292	0.687808
SPD_RS03480	6.7239	0.253496	0.443553	0.578605	0.562856	0.689243
SPD_RS03475	29.4219	-0.141394	0.246172	-0.577839	0.563373	0.689396
SPD_RS11015	3.10942	-0.332864	0.554132	-0.574668	0.565516	0.691536
SPD_RS10990	2.00198	0.386307	0.670545	0.573451	0.566339	0.692061
SPD_RS01185	77.0405	-0.14976	0.265173	-0.572189	0.567194	0.692142
SPD_RS02395	11.6713	-0.189282	0.330807	-0.572428	0.567032	0.692142
SPD_RS07015	2785.18	-0.0950737	0.166892	-0.569838	0.568788	0.692643
SPD_RS09495	2.16777	-0.359952	0.604244	-0.569843	0.568784	0.692643
SPD_RS10110	30.1747	-0.180524	0.314352	-0.570896	0.56807	0.692643
SPD_RS02375	26.0345	0.188767	0.320738	0.568275	0.569848	0.693453
SPD_RS06965	9.17379	0.23809	0.416411	0.564521	0.5724	0.696076
SPD_RS01455	99.9007	-0.124332	0.222637	-0.563553	0.573059	0.696395
SPD_RS00205	16.7301	-0.203256	0.355296	-0.561789	0.574259	0.69689
SPD_RS09160	3.62635	0.395933	0.759956	0.562259	0.57394	0.69689
SPD_RS05710	2.07659	0.362258	0.646026	0.558772	0.576317	0.698422
SPD_RS09960	50.3809	0.0985022	0.1774	0.559049	0.576129	0.698422
SPD_RS04400	4.50584	0.313727	0.573154	0.557489	0.577194	0.699001
SPD_RS09480	9.34095	-0.233871	0.414717	-0.554983	0.578906	0.700592
SPD_RS01095	68.2666	0.188028	0.331684	0.553451	0.579955	0.701378
SPD_RS06635	13.8116	-0.18168	0.321652	-0.552055	0.580911	0.70205
SPD_RS01435	86.5015	0.135398	0.244013	0.544592	0.586034	0.706656
SPD_RS05505	34.5352	-0.125273	0.226592	-0.544749	0.585926	0.706656
SPD_RS06575	35.1968	0.140949	0.258988	0.54416	0.586332	0.706656
SPD_RS08280	18.3084	-0.168154	0.307099	-0.5445	0.586097	0.706656
SPD_RS04405	11.4207	0.214149	0.418883	0.541029	0.588487	0.708355
SPD_RS04440	3.64893	-0.306138	0.554496	-0.540942	0.588548	0.708355
SPD_RS09710	5.93068	-0.251411	0.464418	-0.537374	0.591009	0.710831
SPD_RS10285	53.2538	-0.10287	0.192513	-0.532878	0.594118	0.714081
SPD_RS06740	25.8149	-0.162772	0.304466	-0.532162	0.594614	0.714187
SPD_RS05630	2.152	-0.327787	0.655662	-0.530765	0.595582	0.714381
SPD_RS05920	37.6292	0.116995	0.220942	0.530168	0.595996	0.714381
SPD_RS09130	6.35424	-0.265477	0.54067	-0.530491	0.595772	0.714381
SPD_RS08395	23.1643	-0.150007	0.279771	-0.529402	0.596527	0.71453
SPD_RS05310	8.68592	-0.247267	0.450711	-0.5253	0.599374	0.717452
SPD_RS00215	2.37781	-0.320844	0.584225	-0.524485	0.599941	0.717641
SPD_RS03055	6.88032	0.238967	0.453843	0.522386	0.601402	0.718898
SPD_RS01125	66.5604	-0.129095	0.255432	-0.519944	0.603102	0.719907
SPD_RS05590	21.5478	0.1589	0.308618	0.519409	0.603476	0.719907
SPD_RS06280	2.20807	-0.404883	0.754554	-0.519447	0.603449	0.719907
SPD_RS06150	17.5938	0.158274	0.305637	0.517525	0.60479	0.720985
SPD_RS08495	2.59683	0.338752	0.67268	0.513306	0.607737	0.724007
SPD_RS07320	4.17084	-0.284469	0.541995	-0.511218	0.609198	0.725256
SPD_RS03115	28.9926	-0.108863	0.214594	-0.506877	0.612241	0.727892
SPD_RS08765	7.22422	-0.292344	0.594228	-0.507424	0.611858	0.727892
SPD_RS01440	112.235	-0.124838	0.256247	-0.502932	0.615012	0.730197
SPD_RS06605	28.078	0.147759	0.293367	0.503474	0.614631	0.730197
SPD_RS00595	7.89791	0.273984	0.559406	0.499728	0.617267	0.732378
SPD_RS04865	7.96403	-0.24869	0.489982	-0.49652	0.619527	0.734565
SPD_RS05755	3.21355	0.310058	0.609694	0.495107	0.620525	0.735251
SPD_RS07600	4.3458	0.270972	0.554846	0.493501	0.621658	0.736097
SPD_RS09735	7.12376	0.264637	0.538124	0.492336	0.622482	0.736575
SPD_RS00785	18.7549	0.186861	0.378921	0.490176	0.62401	0.737886
SPD_RS07795	3.94965	0.258127	0.545303	0.488921	0.624898	0.737943
SPD_RS08710	6.75936	-0.271075	0.573024	-0.48892	0.624898	0.737943
SPD_RS07135	161.211	-0.130085	0.271517	-0.483392	0.628818	0.742072
SPD_RS02045	28.1846	0.189304	0.386231	0.478535	0.632269	0.744906
SPD_RS03960	5.36184	-0.232805	0.495612	-0.478887	0.632019	0.744906
SPD_RS03975	29.5257	0.126264	0.263131	0.478223	0.632491	0.744906
SPD_RS05175	28.4528	0.106892	0.225711	0.474731	0.634979	0.747334
SPD_RS06540	13.1289	-0.167444	0.342849	-0.473751	0.635677	0.747655
SPD_RS09230	2.0429	-0.310227	0.777346	-0.472688	0.636436	0.748046
SPD_RS10090	42.7704	0.111341	0.236992	0.468077	0.639729	0.751414
SPD_RS02070	42.2528	0.125526	0.270594	0.46413	0.642555	0.754081
SPD_RS06465	12.2643	-0.167405	0.357672	-0.463707	0.642858	0.754081
SPD_RS00640	1.9855	0.324977	0.673382	0.461825	0.644207	0.754654
SPD_RS04320	6.86531	-0.211168	0.458629	-0.462173	0.643957	0.754654
SPD_RS03170	19.9909	0.123128	0.269707	0.458849	0.646343	0.756652
SPD_RS02370	64.7952	-0.0780687	0.170736	-0.456881	0.647757	0.756726
SPD_RS03765	4.67824	0.226947	0.504803	0.456362	0.64813	0.756726
SPD_RS03925	17.7962	-0.133148	0.294075	-0.457951	0.646987	0.756726
SPD_RS06705	1.93165	-0.307724	0.67402	-0.457404	0.647381	0.756726
SPD_RS03060	11.0937	-0.177687	0.391032	-0.453635	0.650091	0.758059
SPD_RS04070	9.99441	0.160454	0.362607	0.453575	0.650135	0.758059
SPD_RS02155	5.46472	-0.214524	0.492855	-0.450355	0.652455	0.760259
SPD_RS07300	13.7346	0.168135	0.367398	0.448062	0.654109	0.761681
SPD_RS07790	29.6265	0.158964	0.353835	0.446307	0.655376	0.762651
SPD_RS02760	17.6968	0.119861	0.273077	0.44441	0.656746	0.763567
SPD_RS07715	29.882	0.0993563	0.225937	0.444013	0.657033	0.763567
SPD_RS11125	2.20258	0.29542	0.694656	0.442953	0.6578	0.763953
SPD_RS03880	26.7886	0.132716	0.298727	0.442129	0.658396	0.76414
SPD_RS02525	25.4422	-0.140295	0.313125	-0.440946	0.659252	0.764628
SPD_RS07740	11.9766	-0.160271	0.361838	-0.435654	0.663088	0.768569
SPD_RS11200	11.9726	-0.276504	0.622682	-0.433991	0.664295	0.769461
SPD_RS01465	24.5901	-0.108069	0.250173	-0.428965	0.667949	0.770136
SPD_RS04645	8.42626	-0.200473	0.452515	-0.429663	0.667441	0.770136
SPD_RS05965	25.8973	0.112126	0.261518	0.43093	0.666519	0.770136
SPD_RS06590	4.90146	0.212358	0.49994	0.43042	0.66689	0.770136
SPD_RS07140	32.7737	-0.131021	0.312536	-0.430185	0.667061	0.770136
SPD_RS08780	45.2728	0.119215	0.274985	0.432389	0.665458	0.770136
SPD_RS09575	8.85341	-0.170344	0.376618	-0.429154	0.667811	0.770136
SPD_RS05570	271.533	-0.166482	0.392551	-0.423322	0.67206	0.774369
SPD_RS10830	14.0121	0.138263	0.329314	0.420719	0.673961	0.77554
SPD_RS10900	2.53404	0.326485	0.750365	0.421025	0.673737	0.77554
SPD_RS02645	7.79303	0.231949	0.507034	0.41751	0.676305	0.77722
SPD_RS07410	8.81937	-0.150508	0.359241	-0.417797	0.676096	0.77722
SPD_RS05420	4.35014	-0.234548	0.592804	-0.416019	0.677396	0.777964
SPD_RS02885	17.0745	-0.146448	0.35995	-0.411787	0.680495	0.781013
SPD_RS10510	5.80582	-0.277845	0.660228	-0.407249	0.683825	0.784322
SPD_RS02265	4.38449	-0.217769	0.50795	-0.406482	0.684389	0.784456
SPD_RS00805	27.9556	0.175809	0.436871	0.403154	0.686835	0.786746
SPD_RS02425	28.7412	-0.0993419	0.243035	-0.401927	0.687737	0.787008
SPD_RS05535	1.94589	-0.291405	0.652729	-0.400855	0.688527	0.787008
SPD_RS08015	16.5902	-0.127225	0.313017	-0.400382	0.688876	0.787008
SPD_RS09205	2.52515	0.247169	0.624391	0.399979	0.689172	0.787008
SPD_RS10745	13.6203	-0.138734	0.350655	-0.399799	0.689304	0.787008
SPD_RS06900	5.66719	0.178931	0.460993	0.399109	0.689813	0.787077
SPD_RS00885	76.8893	-0.0956697	0.240112	-0.398305	0.690405	0.787241
SPD_RS02580	14.407	0.127753	0.320381	0.395325	0.692603	0.789235
SPD_RS01485	10.09	-0.1557	0.396084	-0.391447	0.695467	0.791594
SPD_RS08740	3.55575	-0.22807	0.599248	-0.391301	0.695575	0.791594
SPD_RS03605	6.63427	0.159099	0.41653	0.390667	0.696044	0.791614
SPD_RS04500	3.80191	0.184595	0.507657	0.386543	0.699095	0.79457
SPD_RS02900	23.0994	-0.0953643	0.247284	-0.38442	0.700667	0.795327
SPD_RS04255	3.17245	-0.254255	0.566172	-0.384834	0.700361	0.795327
SPD_RS01880	5.01396	0.22275	0.557213	0.382561	0.702045	0.795863
SPD_RS04110	34.7476	0.0860842	0.226298	0.382895	0.701797	0.795863
SPD_RS03140	34.8722	-0.0939515	0.247241	-0.377095	0.706103	0.798832
SPD_RS04940	13.9333	-0.139637	0.388797	-0.376311	0.706686	0.798832
SPD_RS05825	13.0863	-0.143088	0.37222	-0.377881	0.705519	0.798832
SPD_RS06210	2.54311	0.119791	0.725602	0.375971	0.706939	0.798832
SPD_RS10050	21.5109	-0.112594	0.306147	-0.377425	0.705858	0.798832
SPD_RS00470	5.35604	-0.155201	0.69137	-0.369744	0.711573	0.803335
SPD_RS06710	6.30992	-0.174424	0.462523	-0.369388	0.711839	0.803335
SPD_RS09740	14.2823	-0.11905	0.331299	-0.36757	0.713194	0.804347
SPD_RS07245	8.1153	-0.141587	0.406776	-0.364741	0.715305	0.80621
SPD_RS02890	12.7078	0.125226	0.354913	0.362264	0.717154	0.807776
SPD_RS04065	31.2255	-0.0898101	0.247183	-0.360731	0.718301	0.808549
SPD_RS10605	2.6989	-0.228876	0.606809	-0.358546	0.719934	0.809869
SPD_RS00990	111.294	-0.0707542	0.197125	-0.355474	0.722234	0.811936
SPD_RS01275	6.75859	-0.181543	0.48307	-0.353641	0.723608	0.812439
SPD_RS01865	196.245	0.0488026	0.138396	0.353802	0.723487	0.812439
SPD_RS09285	8.81542	0.135747	0.402593	0.341148	0.732992	0.82245
SPD_RS00150	24.7476	0.0887877	0.266932	0.33916	0.73449	0.823078
SPD_RS07125	60.8351	0.0916458	0.26348	0.339435	0.734282	0.823078
SPD_RS09500	5.56133	0.175717	0.530502	0.336859	0.736223	0.824495
SPD_RS03890	8.3946	0.152179	0.438718	0.329744	0.741593	0.829979
SPD_RS10425	1.96574	0.255789	0.714351	0.328722	0.742366	0.830315
SPD_RS08000	18.7879	-0.154096	0.455832	-0.32729	0.743449	0.830997
SPD_RS02695	2.46706	0.176091	0.653019	0.3229	0.746771	0.83375
SPD_RS03920	5.50113	0.155629	0.475278	0.32278	0.746862	0.83375
SPD_RS05305	22.7936	-0.0922582	0.300682	-0.319274	0.749518	0.836184
SPD_RS05855	6.69823	0.154337	0.468711	0.315677	0.752247	0.838456
SPD_RS10845	20.307	0.0813657	0.260931	0.315332	0.75251	0.838456
SPD_RS09965	26.6953	-0.0811816	0.256128	-0.314393	0.753222	0.838718
SPD_RS05290	9.81705	-0.122118	0.406909	-0.311861	0.755146	0.840327
SPD_RS01450	24.9986	-0.0794571	0.261171	-0.307371	0.758561	0.843593
SPD_RS00040	10.4972	0.119945	0.385629	0.303234	0.761711	0.845763
SPD_RS01260	6.09256	0.150324	0.487891	0.303382	0.761598	0.845763
SPD_RS01385	39.8259	0.0689678	0.230106	0.302911	0.761958	0.845763
SPD_RS00870	4.71849	0.145691	0.488544	0.301986	0.762663	0.846011
SPD_RS03970	34.5649	0.0717574	0.239479	0.301065	0.763365	0.846256
SPD_RS07130	115.251	-0.0638019	0.218334	-0.2991	0.764864	0.847383
SPD_RS00035	6.43849	0.1758	0.524421	0.298382	0.765412	0.847455
SPD_RS01410	11.2064	-0.104398	0.353739	-0.297103	0.766388	0.848
SPD_RS10645	15.4357	0.178198	0.49842	0.293819	0.768896	0.85024
SPD_RS04355	6.74118	0.123483	0.417655	0.290779	0.77122	0.852273
SPD_RS02075	42.6845	0.0866133	0.301537	0.287872	0.773445	0.854194
SPD_RS04850	18.5391	0.12097	0.415306	0.285821	0.775015	0.855391
SPD_RS03545	31.5799	0.0650983	0.230735	0.282485	0.777571	0.857135
SPD_RS06015	40.1343	0.0680043	0.242003	0.282649	0.777446	0.857135
SPD_RS08230	30.3976	0.0710211	0.25635	0.280684	0.778953	0.858119
SPD_RS01390	2.31179	0.177602	0.622222	0.278686	0.780486	0.858193
SPD_RS05690	32.2573	-0.0645842	0.236541	-0.279458	0.779893	0.858193
SPD_RS07620	4.35841	-0.148507	0.51177	-0.279023	0.780228	0.858193
SPD_RS03245	5.11428	0.159769	0.598076	0.275446	0.782973	0.858258
SPD_RS04350	4.87109	0.141674	0.52545	0.275425	0.78299	0.858258
SPD_RS07760	13.7202	-0.0874138	0.321213	-0.275936	0.782597	0.858258
SPD_RS08295	18.4256	0.0745086	0.276826	0.276002	0.782547	0.858258
SPD_RS09515	6.79911	0.115248	0.443203	0.277898	0.781091	0.858258
SPD_RS03300	6.02218	0.178467	0.626424	0.273388	0.784555	0.858902
SPD_RS10750	75.5341	0.0486741	0.176621	0.273961	0.784115	0.858902
SPD_RS00875	13.2226	-0.0909747	0.327315	-0.271131	0.78629	0.859729
SPD_RS01175	26.3453	0.106535	0.348949	0.271381	0.786098	0.859729
SPD_RS07875	6.48027	0.146664	0.541164	0.26988	0.787253	0.860246
SPD_RS02095	84.9279	0.0825848	0.314067	0.263706	0.792007	0.86468
SPD_RS09360	246.35	0.0327313	0.124167	0.263332	0.792295	0.86468
SPD_RS02700	5.18142	-0.121752	0.561073	-0.260951	0.79413	0.866144
SPD_RS04765	10.4593	0.100594	0.385356	0.259303	0.795401	0.866992
SPD_RS00945	8.31594	-0.112055	0.43275	-0.250979	0.80183	0.867538
SPD_RS02080	81.6483	0.0727529	0.283281	0.257758	0.796594	0.867538
SPD_RS03065	5.09389	0.139331	0.521803	0.25433	0.799241	0.867538
SPD_RS04275	34.3674	0.0604584	0.233291	0.256846	0.797298	0.867538
SPD_RS04340	9.84095	0.126887	0.457401	0.251408	0.801499	0.867538
SPD_RS04410	26.197	0.0789942	0.309244	0.253816	0.799638	0.867538
SPD_RS04815	2.03075	-0.143112	0.659581	-0.251684	0.801285	0.867538
SPD_RS05230	2.17325	0.155585	0.645781	0.254541	0.799078	0.867538
SPD_RS06155	153.972	0.0429411	0.16863	0.252887	0.800356	0.867538
SPD_RS08170	7.14093	-0.130823	0.49535	-0.254581	0.799047	0.867538
SPD_RS09520	5.87269	-0.114981	0.440734	-0.25249	0.800663	0.867538
SPD_RS09840	33.8989	0.0527948	0.211812	0.251647	0.801314	0.867538
SPD_RS04345	3.66429	0.144248	0.586305	0.249299	0.803129	0.867874
SPD_RS06035	99.4641	0.0759789	0.305257	0.249604	0.802894	0.867874
SPD_RS04510	12.6738	0.0972254	0.3887	0.247622	0.804427	0.868627
SPD_RS06610	15.0125	0.0704135	0.292982	0.24648	0.80531	0.868627
SPD_RS10635	1.93866	0.191933	0.764288	0.24652	0.80528	0.868627
SPD_RS04495	32.2335	-0.0606765	0.242993	-0.243738	0.807434	0.869849
SPD_RS07655	3.78494	-0.162325	0.638472	-0.243761	0.807416	0.869849
SPD_RS07840	79.7579	0.0391309	0.162176	0.241203	0.809398	0.87143
SPD_RS05700	9.69045	-0.0856395	0.358976	-0.240549	0.809904	0.871441
SPD_RS11215	2.45844	0.134775	0.567985	0.239617	0.810627	0.871685
SPD_RS00585	6.53645	-0.112029	0.455862	-0.235787	0.813598	0.87335
SPD_RS01320	6.33359	0.114255	0.471199	0.235801	0.813587	0.87335
SPD_RS02880	8.26428	-0.109829	0.47123	-0.234906	0.814282	0.87335
SPD_RS03905	17.4198	0.075833	0.314578	0.235614	0.813732	0.87335
SPD_RS05740	25.8125	-0.0784893	0.334743	-0.234415	0.814663	0.87335
SPD_RS07315	12.7244	0.118352	0.501494	0.233415	0.815439	0.873448
SPD_RS08845	11.8896	-0.0895519	0.378174	-0.233017	0.815748	0.873448
SPD_RS07260	24.5809	0.0682829	0.295404	0.229103	0.818789	0.876169
SPD_RS02260	3.99229	-0.127897	0.514281	-0.225512	0.821581	0.878504
SPD_RS02320	21.2246	-0.0769612	0.357029	-0.22501	0.821971	0.878504
SPD_RS03305	5.77072	-0.105653	0.545421	-0.220556	0.825438	0.881672
SPD_RS10715	13.8235	-0.0804917	0.393139	-0.214036	0.830519	0.88656
SPD_RS05545	4.42997	0.0899522	0.500467	0.211948	0.832148	0.887759
SPD_RS08370	10.5718	-0.0934346	0.446326	-0.209982	0.833681	0.888855
SPD_RS09265	78.4314	-0.0423627	0.203358	-0.206453	0.836437	0.891252
SPD_RS00030	46.7432	0.0436662	0.215805	0.205231	0.837392	0.891606
SPD_RS02910	5.52318	-0.0998092	0.467106	-0.204728	0.837785	0.891606
SPD_RS07540	25.5378	0.0527276	0.266953	0.197624	0.843339	0.896414
SPD_RS08720	5.80045	0.0979741	0.522104	0.19731	0.843585	0.896414
SPD_RS10725	2.39331	-0.137864	0.640628	-0.196992	0.843834	0.896414
SPD_RS01335	45.4927	0.0439704	0.224569	0.195765	0.844794	0.896892
SPD_RS05830	20.1886	0.0643849	0.325508	0.192468	0.847375	0.898545
SPD_RS07270	40.9252	0.035135	0.185838	0.192787	0.847126	0.898545
SPD_RS05205	66.9069	0.0459444	0.243915	0.19165	0.848016	0.898682
SPD_RS05730	12.6864	-0.0631289	0.351309	-0.188589	0.850415	0.90068
SPD_RS01035	38.1697	0.0427786	0.229332	0.184843	0.853352	0.902702
SPD_RS07330	10.7253	0.0610977	0.351527	0.185462	0.852866	0.902702
SPD_RS04360	12.6446	0.0714733	0.368625	0.183297	0.854565	0.903441
SPD_RS02435	3.67625	0.0895796	0.526903	0.181205	0.856206	0.90411
SPD_RS03950	8.71441	-0.0759132	0.405414	-0.180523	0.856742	0.90411
SPD_RS07145	3.29589	-0.0711134	0.615712	-0.181002	0.856366	0.90411
SPD_RS08375	16.2388	0.0672217	0.371478	0.179839	0.857279	0.904133
SPD_RS04450	7.78399	0.0666161	0.416774	0.177584	0.85905	0.904562
SPD_RS06980	13.7919	-0.0540514	0.295785	-0.177354	0.85923	0.904562
SPD_RS07430	18.3005	-0.0625177	0.333973	-0.17814	0.858613	0.904562
SPD_RS00500	37.4256	-0.0510344	0.293902	-0.174499	0.861473	0.905295
SPD_RS05745	10.1562	0.0604733	0.365655	0.174519	0.861458	0.905295
SPD_RS08670	54.4485	0.0382509	0.215473	0.175705	0.860526	0.905295
SPD_RS03820	144.678	-0.020674	0.120322	-0.17297	0.862675	0.906015
SPD_RS04700	13.4838	-0.0609713	0.374828	-0.170679	0.864476	0.90628
SPD_RS06835	5.07916	0.0795547	0.462266	0.171883	0.863529	0.90628
SPD_RS07615	6.99856	-0.0848285	0.46393	-0.17085	0.864342	0.90628
SPD_RS03455	2.91504	0.097096	0.588669	0.169881	0.865104	0.906398
SPD_RS03655	13.1684	-0.06585	0.378717	-0.169157	0.865673	0.906453
SPD_RS08695	3.99947	-0.0872299	0.554384	-0.168003	0.866581	0.906863
SPD_RS01115	51.296	0.0483296	0.266081	0.164349	0.869457	0.908789
SPD_RS02330	7.11381	-0.0697735	0.44265	-0.164766	0.869128	0.908789
SPD_RS07700	2.64594	0.091989	0.588991	0.16246	0.870944	0.909802
SPD_RS02515	5.82809	0.0648662	0.47772	0.16149	0.871708	0.910059
SPD_RS03750	3.38396	0.0780913	0.535544	0.151615	0.879491	0.917639
SPD_RS06925	97.5151	0.0347316	0.233367	0.150474	0.880391	0.918032
SPD_RS03895	24.64	0.0491937	0.30862	0.149762	0.880952	0.918072
SPD_RS02175	20.1068	-0.0400789	0.270246	-0.146486	0.883537	0.92009
SPD_RS04375	10.2385	-0.0523022	0.350087	-0.145981	0.883936	0.92009
SPD_RS04695	8.0472	-0.053243	0.370059	-0.143996	0.885504	0.921175
SPD_RS01220	40.6299	-0.0334077	0.237249	-0.137175	0.890892	0.925684
SPD_RS03365	4.35942	-0.0685694	0.544745	-0.137563	0.890586	0.925684
SPD_RS10120	62.3235	-0.0360461	0.269677	-0.134652	0.892887	0.927208
SPD_RS00330	7.83887	-0.0365679	0.574326	-0.132934	0.894246	0.927522
SPD_RS10640	6.00754	-0.0444731	0.658428	-0.133441	0.893845	0.927522
SPD_RS05680	54.5669	-0.0224726	0.166385	-0.131796	0.895146	0.927908
SPD_RS02365	10.5773	0.0487886	0.374294	0.130439	0.896219	0.927925
SPD_RS05850	8.98359	0.0573326	0.421262	0.131035	0.895747	0.927925
SPD_RS03875	14.2074	-0.0390327	0.373132	-0.129085	0.89729	0.928487
SPD_RS09475	11.8881	0.0387788	0.322154	0.12656	0.899288	0.930006
SPD_RS00335	3.74657	0.138163	0.730113	0.122103	0.902818	0.931462
SPD_RS03915	18.7758	-0.0367825	0.330905	-0.122391	0.902589	0.931462
SPD_RS05055	3.94999	-0.0926871	0.503452	-0.123982	0.901329	0.931462
SPD_RS08255	18.3643	0.0495693	0.361534	0.122402	0.90258	0.931462
SPD_RS00825	412.359	0.0493087	0.410685	0.118767	0.90546	0.933095
SPD_RS04080	4.93457	-0.0559134	0.455635	-0.118762	0.905464	0.933095
SPD_RS07120	198.71	0.0319525	0.26495	0.117673	0.906327	0.933437
SPD_RS02500	16.5759	0.0276806	0.29044	0.106842	0.914914	0.936071
SPD_RS02810	9.3131	0.058516	0.506533	0.107	0.914789	0.936071
SPD_RS03485	5.81781	-0.0539761	0.479453	-0.10638	0.915281	0.936071
SPD_RS04420	20.9342	0.027207	0.259445	0.112413	0.910496	0.936071
SPD_RS04705	25.9514	0.0301852	0.276043	0.109039	0.913171	0.936071
SPD_RS04725	32.0373	0.022968	0.216949	0.108616	0.913507	0.936071
SPD_RS05350	59.7274	-0.0367742	0.338848	-0.110638	0.911903	0.936071
SPD_RS06825	9.11758	-0.040698	0.361242	-0.107627	0.914292	0.936071
SPD_RS08745	5.95254	-0.0702766	0.604093	-0.108887	0.913292	0.936071
SPD_RS09510	10.3969	0.0544174	0.455184	0.111027	0.911595	0.936071
SPD_RS09725	9.27197	-0.0463837	0.524544	-0.107741	0.914201	0.936071
SPD_RS10775	5.14907	-0.0679138	0.507943	-0.112905	0.910106	0.936071
SPD_RS04790	4.40277	-0.0668289	0.623671	-0.102494	0.918365	0.938678
SPD_RS06020	19.739	0.0279788	0.283493	0.0940541	0.925066	0.944977
SPD_RS01180	136.075	0.0220279	0.223717	0.0921539	0.926576	0.945969
SPD_RS00220	15.0778	0.0469072	0.569892	0.0899415	0.928334	0.946631
SPD_RS00860	11.1007	0.0321377	0.38922	0.0886248	0.92938	0.946631
SPD_RS01430	169.736	0.0192335	0.194531	0.0906582	0.927764	0.946631
SPD_RS03255	5.24178	0.0340003	0.443062	0.0891325	0.928977	0.946631
SPD_RS11220	4.32718	0.0318549	0.524933	0.0810535	0.935399	0.952131
SPD_RS07485	13.6162	0.0249645	0.30904	0.0804684	0.935865	0.952131
SPD_RS00760	2.91207	0.056238	0.693626	0.0780932	0.937754	0.953501
SPD_RS01405	36.5579	-0.0177888	0.228247	-0.0752373	0.940026	0.955258
SPD_RS09715	19.3728	0.0211381	0.330776	0.0726756	0.942064	0.956775
SPD_RS03240	30.4451	0.0209947	0.286681	0.0711389	0.943287	0.957464
SPD_RS00360	5.88004	0.0556353	0.580328	0.0688113	0.94514	0.95879
SPD_RS04585	5.41752	0.0249069	0.504646	0.0663857	0.947071	0.960194
SPD_RS09470	34.7594	-0.0153042	0.22611	-0.0652591	0.947968	0.960549
SPD_RS06040	39.3915	0.0199871	0.322231	0.0641435	0.948856	0.960895
SPD_RS01445	11.3686	0.0267819	0.422872	0.0614012	0.95104	0.962551
SPD_RS08500	5.24525	0.0230928	0.534292	0.0597976	0.952317	0.962893
SPD_RS10170	11.5	-0.0277396	0.390562	-0.0596002	0.952474	0.962893
SPD_RS01120	77.1974	-0.0091264	0.219433	-0.0534534	0.957371	0.967286
SPD_RS07090	33.446	-0.0122257	0.24691	-0.0526743	0.957991	0.967357
SPD_RS03715	82.7721	-0.00784089	0.156347	-0.050519	0.959709	0.968534
SPD_RS06395	36.9976	0.010242	0.240272	0.0476398	0.962003	0.969735
SPD_RS09395	7.21706	-0.041144	0.444152	-0.0479096	0.961788	0.969735
SPD_RS00920	38.553	-0.0119018	0.253275	-0.0446085	0.964419	0.971612
SPD_RS00550	7.74119	-0.0143307	0.554897	-0.0406036	0.967612	0.97427
SPD_RS05180	3.06299	0.0428543	0.627538	0.0355721	0.971624	0.977748
SPD_RS01315	9.69988	-0.00875644	0.391673	-0.0232239	0.981472	0.987093
SPD_RS09790	2.81904	0.0438546	0.770496	-0.0211212	0.983149	0.988214
SPD_RS09250	100.696	-0.00381459	0.185764	-0.0171475	0.986319	0.990833
SPD_RS00815	597.353	0.00503974	0.391105	0.0121947	0.99027	0.993665
SPD_RS06620	12.9371	0.00133718	0.354038	0.0124488	0.990068	0.993665
SPD_RS05255	9.24433	0.00189391	0.392084	0.0109421	0.99127	0.9941
SPD_RS07370	22.9304	-0.00247131	0.23465	-0.00925789	0.992613	0.99488
SPD_RS05705	9.19596	0.000396727	0.384482	0.00727602	0.994195	0.995896
SPD_RS00830	990.123	0.00135026	0.443459	0.00240266	0.998083	0.998083
SPD_RS04780	240.889	-0.00149468	0.356344	-0.00377182	0.996991	0.998083
SPD_RS10370	7.09156	-0.00421658	0.400915	0.00278032	0.997782	0.998083
SPD_RS00065	0.463587	0	0.510007	0	1	NA
SPD_RS00070	0	NA	NA	NA	NA	NA
SPD_RS00075	0.00697265	0	0.510007	0	1	NA
SPD_RS00080	0	NA	NA	NA	NA	NA
SPD_RS00085	0.25229	-0.133465	0.595677	-0.287283	0.773895	NA
SPD_RS00090	0	NA	NA	NA	NA	NA
SPD_RS00095	0.00643308	0	0.510007	0	1	NA
SPD_RS00105	1.25313	-0.441257	0.745267	-0.552273	0.580761	NA
SPD_RS00120	1.78698	0.638542	0.680926	0.931897	0.35139	NA
SPD_RS00125	0.953067	0.845269	0.777742	1.00978	0.312599	NA
SPD_RS11135	1.38975	-0.209153	0.705268	-0.275026	0.783296	NA
SPD_RS00365	1.6327	-1.48169	0.672572	-2.09824	0.0358843	NA
SPD_RS00375	0.161107	0	0.510007	0	1	NA
SPD_RS00380	0.00697265	0	0.510007	0	1	NA
SPD_RS00385	0.0468328	0	0.630147	0	1	NA
SPD_RS00390	0.00638826	0	0.510007	0	1	NA
SPD_RS00450	1.13302	1.13177	0.759231	1.53892	0.123824	NA
SPD_RS00515	1.21703	-0.966483	0.736141	-1.35363	0.175855	NA
SPD_RS00560	0.768629	1.27013	0.78621	1.57238	0.115863	NA
SPD_RS00630	0.3981	-0.826372	0.783825	-0.961258	0.336423	NA
SPD_RS00660	0.983253	1.82715	0.770689	2.43093	0.0150601	NA
SPD_RS00685	0.383803	0.699468	0.771184	0.844158	0.398581	NA
SPD_RS00690	0.289337	0.615284	0.776476	0.814975	0.415087	NA
SPD_RS00765	1.77789	0.62879	0.688272	0.918959	0.358117	NA
SPD_RS01235	1.27107	-1.06012	0.766228	-1.46939	0.141728	NA
SPD_RS01245	1.47592	-1.39759	0.668819	-1.93131	0.0534449	NA
SPD_RS01265	0.663755	-0.281519	0.772958	-0.291121	0.770959	NA
SPD_RS01270	0.647885	-0.659863	0.757645	-0.817955	0.413383	NA
SPD_RS01310	0.621028	-0.385286	0.778935	-0.557199	0.577391	NA
SPD_RS01500	0.00497252	0	0.510007	0	1	NA
SPD_RS01505	0.00920008	0	0.510007	0	1	NA
SPD_RS01510	0.104829	0.0389533	0.510007	0.0752661	0.940003	NA
SPD_RS01515	1.41851	-0.980664	0.73234	-1.42596	0.15388	NA
SPD_RS01520	0.365562	0	0.782811	0	1	NA
SPD_RS01525	1.65063	-0.0699653	0.761958	-0.143043	0.886257	NA
SPD_RS01535	0.78352	-0.138662	0.778264	-0.190197	0.849155	NA
SPD_RS01540	0.452908	-0.334135	0.782257	-0.429917	0.667256	NA
SPD_RS01575	0.779713	0.154686	0.787063	0.205595	0.837107	NA
SPD_RS01580	0.0803598	0.0389533	0.510007	0.075263	0.940005	NA
SPD_RS01610	1.69771	-0.629738	0.772171	-0.75972	0.447422	NA
SPD_RS01620	1.78493	-2.63373	0.767238	-3.0472	0.00230983	NA
SPD_RS01635	1.48429	-1.34631	0.785525	-1.67163	0.0945967	NA
SPD_RS01660	1.11925	-0.568444	0.687504	-0.757249	0.448901	NA
SPD_RS01705	0.892195	-0.311262	0.770502	-0.377555	0.705762	NA
SPD_RS01915	1.19863	-0.154774	0.786001	-0.213738	0.830752	NA
SPD_RS01920	0.911452	0.533477	0.772418	0.673654	0.500531	NA
SPD_RS01930	1.72708	0.616004	0.643805	0.953836	0.340166	NA
SPD_RS11140	0.167869	0.404568	0.71051	0.594141	0.552418	NA
SPD_RS11145	0.393334	0.0674377	0.784262	0.120138	0.904374	NA
SPD_RS11150	0.104829	0.0389533	0.510007	0.0752661	0.940003	NA
SPD_RS01955	1.43976	-0.34014	0.782921	-0.513804	0.607389	NA
SPD_RS01960	0.159941	0.111441	0.755548	0.154021	0.877593	NA
SPD_RS01965	0.883353	-0.623687	0.779893	-0.838324	0.401849	NA
SPD_RS02290	0.906125	-1.53982	0.735749	-1.92338	0.0544329	NA
SPD_RS02300	1.02031	-0.53126	0.781109	-0.654972	0.512485	NA
SPD_RS11155	1.60703	0.699662	0.734382	0.953998	0.340085	NA
SPD_RS02345	1.75333	-0.218692	0.62467	-0.293999	0.768759	NA
SPD_RS02410	0.472628	-0.822705	0.781973	-1.07345	0.283069	NA
SPD_RS02415	0.400315	-0.546669	0.786735	-0.719642	0.471746	NA
SPD_RS02610	0.771083	-0.675668	0.779062	-0.828697	0.407276	NA
SPD_RS02615	0.0269939	0	0.510007	0	1	NA
SPD_RS11005	1.86976	-0.568742	0.698096	-0.669375	0.503256	NA
SPD_RS11160	0.387874	0.392947	0.766142	0.528656	0.597044	NA
SPD_RS11165	0.408033	-0.196368	0.768017	-0.213367	0.83104	NA
SPD_RS11170	0.00697265	0	0.510007	0	1	NA
SPD_RS02685	1.22871	-0.613852	0.724971	-0.750197	0.453136	NA
SPD_RS02730	0.101543	0	0.618518	0	1	NA
SPD_RS02735	0.409026	0	0.69705	0	1	NA
SPD_RS02790	1.58287	0.47413	0.753997	0.624593	0.532238	NA
SPD_RS11010	0.60049	0.695491	0.787	0.914442	0.360485	NA
SPD_RS02795	1.60334	-0.546581	0.672209	-0.773323	0.439332	NA
SPD_RS02800	1.20061	0.116083	0.713722	0.173203	0.862492	NA
SPD_RS02955	0	NA	NA	NA	NA	NA
SPD_RS02960	0.248889	-0.330664	0.781024	-0.422472	0.672681	NA
SPD_RS03005	0.118929	-0.0587046	0.617666	-0.0854907	0.931871	NA
SPD_RS03020	1.75726	-0.966996	0.740146	-1.43525	0.151216	NA
SPD_RS11025	1.73413	0.555851	0.714617	0.778968	0.435998	NA
SPD_RS03070	1.38945	0.643733	0.767608	0.832833	0.404939	NA
SPD_RS03130	0.853154	-0.327875	0.763877	-0.354668	0.722838	NA
SPD_RS03215	0.916055	-0.0612874	0.755936	-0.0980186	0.921918	NA
SPD_RS03315	1.55635	1.12776	0.726875	1.54375	0.122648	NA
SPD_RS03320	0.267773	-0.291485	0.786804	-0.385699	0.69972	NA
SPD_RS03325	0.579452	-0.455577	0.785064	-0.613108	0.539805	NA
SPD_RS03330	0.152646	-0.0833523	0.701608	-0.10728	0.914567	NA
SPD_RS03375	1.33709	-0.455604	0.704522	-0.602587	0.546783	NA
SPD_RS03385	1.27609	-0.285149	0.716405	-0.402402	0.687388	NA
SPD_RS03390	1.47548	-0.456412	0.675357	-0.591697	0.554053	NA
SPD_RS03395	0.980322	-0.278956	0.758534	-0.331936	0.739938	NA
SPD_RS03400	1.84596	-1.10068	0.741732	-1.42636	0.153764	NA
SPD_RS03415	1.02747	-0.654281	0.692384	-0.873045	0.382638	NA
SPD_RS03440	1.58744	-1.62822	0.714245	-2.31198	0.0207785	NA
SPD_RS03445	0.422647	0.616705	0.779751	0.845218	0.397989	NA
SPD_RS03620	0.569994	-0.593169	0.779411	-0.767321	0.442891	NA
SPD_RS03630	0.0482485	0	0.548136	0	1	NA
SPD_RS11035	1.80957	0.921425	0.72144	1.3007	0.193363	NA
SPD_RS11040	0.0738826	-0.0199986	0.510195	-0.0141411	0.988717	NA
SPD_RS03740	0.743512	0.0164548	0.772775	0.0377144	0.969915	NA
SPD_RS03850	0.513146	-0.699238	0.784674	-0.892052	0.372365	NA
SPD_RS03955	0.223659	0.127829	0.779427	0.17841	0.858401	NA
SPD_RS11180	0.111601	0.286651	0.621918	0.537719	0.590771	NA
SPD_RS11185	0.553668	0.472277	0.785997	0.583204	0.559756	NA
SPD_RS11190	0	NA	NA	NA	NA	NA
SPD_RS11195	0.437385	-0.11936	0.782715	-0.111087	0.911547	NA
SPD_RS04050	0.834776	1.39491	0.781063	1.88782	0.0590498	NA
SPD_RS04125	0.474474	-0.40087	0.778138	-0.576485	0.564287	NA
SPD_RS04235	0.604874	0.445731	0.784518	0.597643	0.550078	NA
SPD_RS04240	0.898595	-0.803677	0.759926	-0.990014	0.322167	NA
SPD_RS04310	0.233395	0	0.668349	0	1	NA
SPD_RS04325	0.946724	-0.952113	0.779462	-1.1517	0.249442	NA
SPD_RS04330	1.21419	1.59106	0.780913	2.24908	0.0245076	NA
SPD_RS04390	0.283589	0.63237	0.724981	0.925731	0.354586	NA
SPD_RS04455	1.39124	1.32506	0.753113	1.83822	0.0660301	NA
SPD_RS04460	0.432444	-0.556068	0.781502	-0.745845	0.455761	NA
SPD_RS04465	0.00643308	0	0.510007	0	1	NA
SPD_RS04515	0.967884	0.0807157	0.76865	0.118416	0.905738	NA
SPD_RS04630	1.24323	-0.805484	0.709895	-1.15577	0.247775	NA
SPD_RS04655	1.50234	1.2065	0.785911	1.53708	0.124273	NA
SPD_RS04675	1.03495	2.01205	0.762206	2.72074	0.00651367	NA
SPD_RS04750	1.10457	0.195149	0.783885	0.22907	0.818814	NA
SPD_RS04800	1.46203	0.804513	0.752652	1.05562	0.291142	NA
SPD_RS04835	0.0490198	0.039012	0.510011	0.0771508	0.938504	NA
SPD_RS05000	1.74247	-1.41669	0.686915	-1.97477	0.0482946	NA
SPD_RS05005	1.67751	-0.572991	0.659666	-0.847658	0.396628	NA
SPD_RS05030	0.357574	0.137115	0.772335	0.17167	0.863697	NA
SPD_RS05035	0.123299	0.0755297	0.686124	0.119869	0.904587	NA
SPD_RS05040	0.91853	-0.850015	0.782926	-0.953382	0.340397	NA
SPD_RS05045	0.117354	0	0.510056	0	1	NA
SPD_RS05050	1.32065	-0.321211	0.748717	-0.386557	0.699084	NA
SPD_RS10965	0.116603	0.0870949	0.623024	0.171905	0.863512	NA
SPD_RS05060	1.52025	0.891861	0.759555	1.18439	0.236259	NA
SPD_RS05065	0.776203	0.0536256	0.787012	0.0473842	0.962207	NA
SPD_RS05070	1.08622	1.27769	0.782162	1.69848	0.0894175	NA
SPD_RS05075	1.60478	0.0663879	0.733739	0.0787449	0.937236	NA
SPD_RS05080	0.627717	-0.0684733	0.779409	-0.0696134	0.944501	NA
SPD_RS05090	1.6048	-0.143212	0.736707	-0.206021	0.836774	NA
SPD_RS05095	1.72694	1.18057	0.764054	1.65034	0.098874	NA
SPD_RS05100	0.879419	0.317133	0.753181	0.424544	0.671169	NA
SPD_RS05110	1.59907	0.0950227	0.654665	0.174407	0.861545	NA
SPD_RS05115	0.00643308	0	0.510007	0	1	NA
SPD_RS05125	0.0621337	0.0517375	0.566857	0.0891395	0.928971	NA
SPD_RS05225	0.435393	0.34642	0.782234	0.470457	0.638029	NA
SPD_RS05330	0.214214	0	0.775884	0	1	NA
SPD_RS05445	0.36531	0.520182	0.751219	0.777157	0.437066	NA
SPD_RS10970	1.3598	0.263254	0.703517	0.360592	0.718405	NA
SPD_RS05565	1.17504	1.29288	0.759213	1.77406	0.076053	NA
SPD_RS11205	0.668837	0.386303	0.784236	0.480866	0.630612	NA
SPD_RS05625	0.930342	-0.0654207	0.753835	-0.101936	0.918807	NA
SPD_RS05655	0.259084	-0.101202	0.786249	-0.138321	0.889987	NA
SPD_RS05660	0.252072	0.0836976	0.758435	0.10736	0.914504	NA
SPD_RS05665	0	NA	NA	NA	NA	NA
SPD_RS05670	0.649631	0.108666	0.778303	0.156659	0.875513	NA
SPD_RS11045	0.0396776	0	0.510007	0	1	NA
SPD_RS05790	1.71099	-1.72739	0.6464	-2.43637	0.0148355	NA
SPD_RS05915	0.79189	0.0723591	0.786283	0.0496572	0.960396	NA
SPD_RS06065	0.635077	-0.535004	0.779001	-0.764151	0.444777	NA
SPD_RS06120	0.549431	0.848285	0.786935	1.08309	0.27877	NA
SPD_RS06160	1.61376	-0.334865	0.670221	-0.513628	0.607512	NA
SPD_RS06200	0.989355	0.857282	0.77289	1.13695	0.255559	NA
SPD_RS06205	0.50231	0.4046	0.777297	0.50556	0.613166	NA
SPD_RS06215	1.09267	0.0571455	0.774965	0.133412	0.893867	NA
SPD_RS06255	1.53122	0.291475	0.653047	0.449806	0.65285	NA
SPD_RS06260	1.01771	0.411892	0.738558	0.560065	0.575435	NA
SPD_RS06265	1.44102	-0.0792766	0.673459	-0.0929197	0.925967	NA
SPD_RS06270	0.119559	0	0.615694	0	1	NA
SPD_RS06315	0.272846	0.945959	0.786947	1.21282	0.225198	NA
SPD_RS06320	0.0790667	0	0.679363	0	1	NA
SPD_RS06325	0.0492828	0	0.510007	0	1	NA
SPD_RS06330	0.233104	0.413669	0.718979	0.555316	0.578679	NA
SPD_RS06690	1.60757	-0.252267	0.649561	-0.367111	0.713536	NA
SPD_RS06695	0.914233	-0.874988	0.778652	-1.0864	0.277301	NA
SPD_RS06780	0.345463	-0.473672	0.780909	-0.598227	0.549689	NA
SPD_RS06785	0.0395432	0	0.510007	0	1	NA
SPD_RS06790	0.00994505	0	0.510007	0	1	NA
SPD_RS06795	0.0780289	0.0389533	0.510007	0.075263	0.940005	NA
SPD_RS06800	0.722991	0.136814	0.783691	0.187132	0.851557	NA
SPD_RS06805	0.0689323	0.0389533	0.510007	0.0752646	0.940004	NA
SPD_RS06815	0.522388	-1.11295	0.785542	-1.37543	0.168998	NA
SPD_RS11225	0.636627	-0.969677	0.766535	-1.30192	0.192945	NA
SPD_RS06995	0.234753	0.0816736	0.671628	0.117439	0.906512	NA
SPD_RS07000	0.126806	0.0450058	0.544073	0.082134	0.93454	NA
SPD_RS07010	0.611769	0.0856941	0.774569	0.110807	0.911769	NA
SPD_RS07030	1.35275	-0.897679	0.783878	-1.19969	0.230261	NA
SPD_RS07040	0.765195	0.194319	0.782466	0.252018	0.801027	NA
SPD_RS07050	0.133245	0.129233	0.756606	0.157121	0.875149	NA
SPD_RS07055	0.109231	0.0942792	0.732365	0.139654	0.888934	NA
SPD_RS11080	1.22285	0.987234	0.744188	1.32965	0.183633	NA
SPD_RS07545	1.05053	1.01154	0.777264	1.38103	0.16727	NA
SPD_RS11230	0.4934	-0.184026	0.769783	-0.207219	0.835839	NA
SPD_RS11235	0.419738	-0.351728	0.785832	-0.384359	0.700713	NA
SPD_RS11240	0.89727	0.948373	0.783522	1.58946	0.111956	NA
SPD_RS07650	1.26703	0.346572	0.787077	0.445004	0.656317	NA
SPD_RS07745	0.847893	0.243303	0.749026	0.336743	0.736311	NA
SPD_RS11245	0.710342	0.981259	0.768851	1.32134	0.18639	NA
SPD_RS07810	1.02688	1.26912	0.777052	1.63988	0.10103	NA
SPD_RS07820	1.3382	-0.910533	0.761602	-1.17026	0.241895	NA
SPD_RS07915	1.49082	1.11822	0.7032	1.57284	0.115755	NA
SPD_RS07995	0.344636	0.616738	0.774204	0.860254	0.389649	NA
SPD_RS11085	0.0729266	0.0370653	0.510111	0.0752599	0.940008	NA
SPD_RS08135	0.179962	0.113405	0.762874	0.15967	0.873141	NA
SPD_RS08245	1.63543	-0.011064	0.662304	0.00442182	0.996472	NA
SPD_RS08340	1.03181	0.725226	0.755922	0.98448	0.32488	NA
SPD_RS08345	0.0922015	0.0799747	0.677771	0.117106	0.906776	NA
SPD_RS08405	0.635914	-0.141376	0.78231	-0.192062	0.847694	NA
SPD_RS08430	0.824943	-1.24847	0.753749	-1.69978	0.0891728	NA
SPD_RS08440	1.82662	-0.55394	0.661146	-0.761595	0.446302	NA
SPD_RS08445	1.7914	-1.59189	0.680311	-2.10934	0.034915	NA
SPD_RS08490	1.2777	-0.788378	0.749408	-1.10441	0.269417	NA
SPD_RS08515	0.29044	0.519769	0.757461	0.710085	0.477651	NA
SPD_RS08565	0.202652	0.0792111	0.713061	0.0805799	0.935776	NA
SPD_RS08605	1.00036	-2.168	0.719598	-2.75269	0.00591082	NA
SPD_RS11100	1.02598	-2.26975	0.754128	-2.66655	0.0076634	NA
SPD_RS08615	1.19996	-1.7992	0.740577	-2.22408	0.0261429	NA
SPD_RS08675	0.730473	0.449672	0.774443	0.595624	0.551426	NA
SPD_RS08730	0.922465	-0.317438	0.770008	-0.429841	0.667311	NA
SPD_RS08735	1.1965	-0.0632835	0.783141	-0.141124	0.887772	NA
SPD_RS08750	0.684915	0.188321	0.759601	0.243447	0.807659	NA
SPD_RS08785	0.943909	1.24802	0.782317	1.67877	0.0931974	NA
SPD_RS11110	0.0227216	0	0.510007	0	1	NA
SPD_RS11250	0.191296	-0.106413	0.510402	-0.252453	0.800691	NA
SPD_RS08935	0.674424	0.492898	0.774577	0.635261	0.525258	NA
SPD_RS08940	1.52566	-0.915905	0.674643	-1.27231	0.203265	NA
SPD_RS08960	0.0523197	0	0.510007	0	1	NA
SPD_RS08965	0.798107	1.0287	0.786872	1.40822	0.159067	NA
SPD_RS08970	0	NA	NA	NA	NA	NA
SPD_RS08975	0.120368	0.281865	0.736423	0.396161	0.691986	NA
SPD_RS08980	0	NA	NA	NA	NA	NA
SPD_RS08985	0	NA	NA	NA	NA	NA
SPD_RS08990	0.0275335	0	0.510007	0	1	NA
SPD_RS08995	0.00920008	0	0.510007	0	1	NA
SPD_RS09000	0.0203784	0	0.510007	0	1	NA
SPD_RS09005	0	NA	NA	NA	NA	NA
SPD_RS09010	0	NA	NA	NA	NA	NA
SPD_RS09015	0	NA	NA	NA	NA	NA
SPD_RS09020	0	NA	NA	NA	NA	NA
SPD_RS09025	0	NA	NA	NA	NA	NA
SPD_RS09030	0	NA	NA	NA	NA	NA
SPD_RS09035	0	NA	NA	NA	NA	NA
SPD_RS09040	0	NA	NA	NA	NA	NA
SPD_RS09045	0	NA	NA	NA	NA	NA
SPD_RS09050	0	NA	NA	NA	NA	NA
SPD_RS09055	0	NA	NA	NA	NA	NA
SPD_RS09060	0	NA	NA	NA	NA	NA
SPD_RS09065	0	NA	NA	NA	NA	NA
[truncated: 79 more rows]

## Sheet: res0hr40
	baseMean	log2FoldChange	lfcSE	stat	pvalue	padj
SPD_RS08810	78.7676	5.17827	0.490146	9.74164	2.00293e-22	6.64972e-21
SPD_RS09945	161.445	4.48783	0.344067	12.895	4.80297e-38	4.78376e-36
SPD_RS08805	40.5046	4.45483	0.351294	11.6083	3.73889e-31	2.75847e-29
SPD_RS08800	37.8056	4.33879	0.358792	11.2096	3.65896e-29	2.42955e-27
SPD_RS08795	26.5982	4.1998	0.383603	9.84923	6.9068e-23	2.45685e-21
SPD_RS08045	133.64	4.04855	0.474972	8.02908	9.82047e-16	1.91788e-14
SPD_RS00610	41.6326	4.04764	0.467632	7.42348	1.14081e-13	1.78936e-12
SPD_RS00615	195.629	3.86266	0.466037	8.30705	9.81077e-17	2.05716e-15
SPD_RS00605	325.598	3.80306	0.385545	9.87174	5.51971e-23	1.99914e-21
SPD_RS02925	77.7143	3.72186	0.267582	13.6607	1.74378e-42	2.89468e-40
SPD_RS08050	90.4422	3.6445	0.488115	7.13755	9.50113e-13	1.38148e-11
SPD_RS09860	14.6048	3.57203	0.591834	5.22272	1.76314e-07	1.23235e-06
SPD_RS00600	43.2464	3.54944	0.422196	8.0248	1.01688e-15	1.96663e-14
SPD_RS00485	15.7633	3.32772	0.498892	6.38224	1.74517e-10	1.83935e-09
SPD_RS08060	127.951	3.10525	0.483906	6.42941	1.281e-10	1.3944e-09
SPD_RS00620	62.3343	3.05411	0.401102	7.42989	1.08688e-13	1.73205e-12
SPD_RS09880	5.42967	3.0389	0.627629	4.49185	7.06059e-06	3.83234e-05
SPD_RS09870	4.45579	3.01771	0.675151	4.51328	6.38338e-06	3.48375e-05
SPD_RS00475	7.70731	2.99748	0.66065	4.21754	2.46985e-05	0.000118268
SPD_RS10955	3.44366	2.95285	0.645396	4.22456	2.39411e-05	0.000115195
SPD_RS08055	113.468	2.919	0.448858	6.52714	6.70382e-11	7.71908e-10
SPD_RS10645	15.4357	2.85583	0.397004	6.94113	3.88963e-12	5.27084e-11
SPD_RS09865	11.8475	2.82184	0.607142	4.27227	1.93497e-05	9.49376e-05
SPD_RS10650	14.5497	2.73209	0.489752	5.42119	5.92037e-08	4.38416e-07
SPD_RS09940	2.8806	2.67118	0.558592	4.08556	4.39709e-05	0.000199977
SPD_RS09890	11.0075	2.63729	0.532663	4.70634	2.52209e-06	1.4908e-05
SPD_RS04575	31.5647	2.58843	0.325375	7.82717	4.98967e-15	8.79594e-14
SPD_RS00740	11.2298	2.55652	0.619177	3.95098	7.78304e-05	0.0003327
SPD_RS08040	31.0335	2.52414	0.499864	4.91554	8.85386e-07	5.54619e-06
SPD_RS10635	1.93866	2.45013	0.681072	3.18272	0.00145899	0.0049343
SPD_RS00470	5.35604	2.44816	0.600422	3.84419	0.000120952	0.000506167
SPD_RS02120	23.9095	2.43983	0.420505	5.67438	1.39192e-08	1.12712e-07
SPD_RS02565	22.0129	2.41145	0.515683	4.64531	3.39562e-06	1.93813e-05
SPD_RS09110	14.6424	2.39508	0.549403	4.27946	1.87346e-05	9.23747e-05
SPD_RS10665	39.8645	2.33967	0.270257	8.56969	1.03761e-17	2.27135e-16
SPD_RS02550	21.7255	2.29401	0.548828	4.14086	3.46013e-05	0.000160292
SPD_RS09935	3.77045	2.28298	0.563091	3.60688	0.000309895	0.00120804
SPD_RS10405	94.284	2.26258	0.395885	5.75017	8.91541e-09	7.52521e-08
SPD_RS06345	185.012	2.25664	0.344316	6.55147	5.69732e-11	6.63688e-10
SPD_RS02555	9.86713	2.23195	0.546272	3.91557	9.01916e-05	0.000382259
SPD_RS00430	127.403	2.2283	0.470538	4.76208	1.91611e-06	1.14621e-05
SPD_RS09885	2.18842	2.16051	0.693321	3.29992	0.000967116	0.00338575
SPD_RS09895	9.77466	2.12446	0.587135	3.58145	0.000341698	0.00131149
SPD_RS10640	6.00754	2.12133	0.537333	3.73775	0.000185675	0.000744194
SPD_RS06350	217.18	2.11449	0.295034	7.16535	7.75856e-13	1.14482e-11
SPD_RS08770	4.91113	2.10723	0.548658	3.61075	0.000305313	0.00119486
SPD_RS00235	59.7361	2.09485	0.284454	7.32834	2.33028e-13	3.59839e-12
SPD_RS10005	12.4299	2.07617	0.402308	5.02845	4.94451e-07	3.22933e-06
SPD_RS02115	6.88552	2.06535	0.552178	3.5554	0.000377398	0.00143196
SPD_RS04570	96.7249	2.02257	0.316212	6.39239	1.63315e-10	1.7585e-09
SPD_RS07275	85.3177	1.98481	0.287407	6.89277	5.47149e-12	7.36433e-11
SPD_RS04675	1.03495	1.98428	0.718321	2.86369	0.00418738	0.0125056
SPD_RS07575	12.9644	1.97685	0.432493	4.47893	7.50178e-06	4.06075e-05
SPD_RS02125	9.09509	1.96165	0.493962	3.83011	0.000128088	0.000531564
SPD_RS04665	9.15992	1.94881	0.358547	5.27088	1.35772e-07	9.72869e-07
SPD_RS01375	153.81	1.92229	0.260688	7.36688	1.7467e-13	2.7183e-12
SPD_RS04565	42.094	1.90845	0.312251	6.09063	1.12468e-09	1.08756e-08
SPD_RS01495	184.016	1.88994	0.145154	13.0079	1.10377e-38	1.15721e-36
SPD_RS09685	7.94993	1.88232	0.392289	4.59123	4.40649e-06	2.45875e-05
SPD_RS02950	265.418	1.87107	0.23435	7.98237	1.43555e-15	2.67254e-14
SPD_RS03090	6.76508	1.84454	0.544042	3.27504	0.00105646	0.00365993
SPD_RS09530	4.90345	1.83174	0.502286	3.43936	0.000583093	0.00212733
SPD_RS10805	312.276	1.82975	0.171098	10.6917	1.11338e-26	5.83645e-25
SPD_RS03210	26.4944	1.8296	0.256497	7.0564	1.70872e-12	2.41403e-11
SPD_RS00240	47.5518	1.81414	0.3317	5.45973	4.76851e-08	3.55763e-07
SPD_RS10800	221.619	1.80495	0.181126	9.96214	2.23208e-23	8.38927e-22
SPD_RS01075	72.2716	1.80366	0.35492	5.07455	3.88413e-07	2.57906e-06
SPD_RS10860	5.15436	1.79809	0.48839	3.47676	0.000507503	0.00188962
SPD_RS00735	6.73506	1.79582	0.552778	3.15717	0.00159309	0.00530675
SPD_RS10865	21.2271	1.79078	0.283923	6.23884	4.40836e-10	4.39073e-09
SPD_RS10925	213.768	1.76672	0.354447	4.98572	6.17307e-07	4.00546e-06
SPD_RS04560	101.132	1.75678	0.326447	5.38038	7.43277e-08	5.48373e-07
SPD_RS00665	17.1321	1.75065	0.395247	4.39188	1.12377e-05	5.75462e-05
SPD_RS00495	2.77764	1.74682	0.552514	2.90556	0.00366593	0.0111401
SPD_RS03435	12.1066	1.73851	0.328007	5.19505	2.04667e-07	1.41562e-06
SPD_RS10010	1.63457	1.7337	0.673031	2.41433	0.0157643	0.0402597
SPD_RS02510	3.42039	1.72277	0.605707	2.72166	0.00649553	0.018564
SPD_RS04830	4.5944	1.71867	0.496038	3.28315	0.00102652	0.00356865
SPD_RS10920	136.518	1.71062	0.33643	5.0846	3.68401e-07	2.4626e-06
SPD_RS08630	94.7553	1.70627	0.271764	6.27332	3.53423e-10	3.53778e-09
SPD_RS00445	227.606	1.70477	0.222328	7.66729	1.75666e-14	2.96548e-13
SPD_RS06125	162.471	1.70047	0.281583	6.03721	1.56801e-09	1.48032e-08
SPD_RS04660	37.2998	1.69486	0.264158	6.38458	1.71863e-10	1.8332e-09
SPD_RS01490	194.185	1.6791	0.15032	11.1634	6.15835e-29	3.95723e-27
SPD_RS04015	47.2861	1.67815	0.194524	8.59307	8.4674e-18	1.89518e-16
SPD_RS00530	51.051	1.65903	0.191654	8.62064	6.65787e-18	1.54215e-16
SPD_RS03640	58.4451	1.6569	0.347424	4.77212	1.82297e-06	1.09709e-05
SPD_RS06510	3.43357	1.65615	0.553076	2.86519	0.00416765	0.0124654
SPD_RS02545	5.44646	1.65604	0.586819	2.78207	0.00540126	0.0158458
SPD_RS07545	1.05053	1.65274	0.721768	2.40946	0.0159762	0.0406965
SPD_RS09605	2.21939	1.64806	0.634535	2.46743	0.0136087	0.035436
SPD_RS09920	30.7947	1.64685	0.280276	5.84665	5.01566e-09	4.38211e-08
SPD_RS07235	36.4502	1.64391	0.231182	7.06307	1.62865e-12	2.31733e-11
SPD_RS01070	175.743	1.63568	0.284721	5.74398	9.2475e-09	7.77258e-08
SPD_RS05720	10.9945	1.62433	0.381685	4.18174	2.89284e-05	0.000135909
SPD_RS09875	4.92164	1.61952	0.672744	2.58223	0.00981635	0.0268971
SPD_RS07280	197.148	1.61933	0.202251	8.00476	1.19702e-15	2.27092e-14
SPD_RS03085	6.69676	1.61505	0.496801	3.1712	0.00151813	0.00511694
SPD_RS01370	156.909	1.61086	0.174883	9.20509	3.41375e-20	9.06691e-19
SPD_RS02725	59.6671	1.60643	0.225269	7.12375	1.0503e-12	1.51608e-11
SPD_RS00555	527.408	1.60528	0.221293	7.25266	4.08673e-13	6.12088e-12
SPD_RS00320	78.2825	1.59368	0.306631	5.22678	1.72488e-07	1.20984e-06
SPD_RS05325	102.024	1.58152	0.283276	5.57982	2.40773e-08	1.89493e-07
SPD_RS00675	18.1604	1.57887	0.420841	3.76445	0.000166914	0.000673061
SPD_RS01080	34.8528	1.56454	0.234644	6.63617	3.21931e-11	3.91028e-10
SPD_RS00935	4.24755	1.5644	0.593945	2.58413	0.0097624	0.0268111
SPD_RS00965	29.1809	1.55146	0.26093	5.91641	3.29047e-09	2.93929e-08
SPD_RS07870	20.0012	1.54701	0.34718	4.43097	9.38087e-06	4.90465e-05
SPD_RS08645	65.7683	1.54254	0.241682	6.37329	1.8501e-10	1.92953e-09
SPD_RS01680	16.6103	1.52376	0.273027	5.51466	3.49457e-08	2.64684e-07
SPD_RS02375	26.0345	1.51976	0.256401	5.88657	3.94288e-09	3.50634e-08
SPD_RS05550	7.48681	-1.5056	0.355081	-4.2742	1.91829e-05	9.43514e-05
SPD_RS02310	4.24254	-1.51289	0.463383	-3.30065	0.000964625	0.00338575
SPD_RS04200	2.32605	-1.52724	0.567287	-2.69463	0.00704678	0.019996
SPD_RS00010	53.9826	-1.52764	0.142105	-10.7612	5.24745e-27	2.98655e-25
SPD_RS08890	332.694	-1.52987	0.129533	-11.8136	3.32159e-32	2.64664e-30
SPD_RS03580	88.8919	-1.54054	0.129167	-11.9341	7.86501e-33	6.52795e-31
SPD_RS08320	31.404	-1.5437	0.311098	-4.97656	6.47247e-07	4.17163e-06
SPD_RS05775	103.252	-1.54616	0.148854	-10.3928	2.67279e-25	1.29858e-23
SPD_RS10670	146.92	-1.54622	0.151884	-10.1823	2.37982e-24	1.03056e-22
SPD_RS08505	52.3241	-1.54916	0.243574	-6.36739	1.92275e-10	1.99485e-09
SPD_RS10350	11.3146	-1.55376	0.281709	-5.5586	2.71949e-08	2.1244e-07
SPD_RS08510	25.4735	-1.55575	0.228234	-6.82393	8.85816e-12	1.16857e-10
SPD_RS09780	31.9283	-1.55788	0.282418	-5.52174	3.35661e-08	2.56183e-07
SPD_RS04775	106.906	-1.56502	0.262082	-5.96811	2.40016e-09	2.19317e-08
SPD_RS10225	11.7283	-1.56619	0.281673	-5.59041	2.26533e-08	1.80502e-07
SPD_RS04250	5.91719	-1.56649	0.32839	-4.78222	1.73368e-06	1.04652e-05
SPD_RS04040	77.2261	-1.57663	0.153558	-10.2771	8.93802e-25	4.14059e-23
SPD_RS03525	27.2371	-1.57798	0.331803	-4.7598	1.93784e-06	1.15574e-05
SPD_RS02025	79.1596	-1.57939	0.167821	-9.42105	4.46609e-21	1.27092e-19
SPD_RS05140	19.4086	-1.5798	0.321401	-4.9285	8.28617e-07	5.22343e-06
SPD_RS02185	90.6581	-1.58818	0.190995	-8.32499	8.43353e-17	1.78719e-15
SPD_RS02195	126.121	-1.59035	0.15704	-10.1338	3.91146e-24	1.65779e-22
SPD_RS10675	21.5857	-1.59491	0.213229	-7.48513	7.14782e-14	1.16709e-12
SPD_RS05145	7.65922	-1.59564	0.300963	-5.34973	8.80871e-08	6.42745e-07
SPD_RS03380	3.11316	-1.59863	0.474036	-3.41747	0.000632063	0.00229339
SPD_RS08905	347.527	-1.61125	0.13346	-12.0757	1.42007e-33	1.2299e-31
SPD_RS10560	10.1222	-1.61661	0.278837	-5.83741	5.30193e-09	4.61199e-08
SPD_RS04780	240.889	-1.62565	0.350797	-4.63786	3.52042e-06	2.00362e-05
SPD_RS07965	9.53301	-1.63049	0.429738	-3.81704	0.00013506	0.000559333
SPD_RS06225	25.6167	-1.63108	0.214562	-7.60865	2.76983e-14	4.63656e-13
SPD_RS05015	6.79077	-1.65163	0.412162	-4.02247	5.75922e-05	0.000252695
SPD_RS05780	40.8207	-1.65431	0.190244	-8.70619	3.14253e-18	7.45227e-17
SPD_RS05750	5.44643	-1.65672	0.388065	-4.28271	1.84628e-05	9.14875e-05
SPD_RS05400	12.4672	-1.65905	0.235343	-7.0819	1.42187e-12	2.03768e-11
SPD_RS02200	35.7049	-1.65916	0.208947	-7.96163	1.69786e-15	3.13162e-14
SPD_RS02205	37.6789	-1.6633	0.164741	-10.1165	4.66582e-24	1.85886e-22
SPD_RS02015	11.4797	-1.66782	0.264816	-6.30909	2.80673e-10	2.83808e-09
SPD_RS09755	2.83649	-1.6682	0.535215	-3.17616	0.00149239	0.0050387
SPD_RS05875	230.352	-1.67624	0.147558	-11.3643	6.3003e-30	4.32766e-28
SPD_RS09760	4.88378	-1.68133	0.451215	-3.78062	0.00015644	0.000635977
SPD_RS05410	3.68764	-1.68155	0.5845	-2.85858	0.00425539	0.0126708
SPD_RS11200	11.9726	-1.68865	0.590032	-2.8793	0.00398556	0.0120474
SPD_RS03405	3.10366	-1.68949	0.531906	-3.16256	0.00156387	0.00524218
SPD_RS06495	10.8201	-1.69892	0.332003	-5.12566	2.96504e-07	2.00216e-06
SPD_RS04185	13.4473	-1.69981	0.333914	-5.08151	3.74449e-07	2.49465e-06
SPD_RS08605	1.00036	-1.70379	0.59082	-2.98931	0.00279608	0.00881295
SPD_RS04755	2.5489	-1.70428	0.543273	-3.16171	0.00156844	0.00524218
SPD_RS08335	121.492	-1.71241	0.21426	-7.99693	1.27561e-15	2.39719e-14
SPD_RS05570	271.533	-1.71422	0.387973	-4.42583	9.60701e-06	4.97069e-05
SPD_RS08900	259.863	-1.71483	0.116034	-14.7832	1.87904e-49	3.74305e-47
SPD_RS09315	22.1499	-1.71784	0.400524	-4.29468	1.74942e-05	8.7121e-05
SPD_RS02290	0.906125	-1.72333	0.646536	-2.72206	0.00648758	0.018564
SPD_RS04130	6.18496	-1.72691	0.373279	-4.6751	2.93816e-06	1.70636e-05
SPD_RS11095	5.2326	-1.73356	0.434545	-4.02074	5.80163e-05	0.000253997
SPD_RS08895	398.001	-1.74088	0.116222	-14.9817	9.6642e-51	2.13901e-48
SPD_RS06230	24.0216	-1.74091	0.255908	-6.81583	9.37236e-12	1.22827e-10
SPD_RS02190	35.2407	-1.75419	0.185516	-9.48272	2.47731e-21	7.15188e-20
SPD_RS00900	192.652	-1.75859	0.195222	-9.01207	2.02206e-19	5.16402e-18
SPD_RS09175	143.512	-1.76227	0.102016	-17.2799	6.66571e-67	4.42603e-64
SPD_RS10240	47.2286	-1.76395	0.305488	-5.77777	7.56992e-09	6.47179e-08
SPD_RS11005	1.86976	-1.76967	0.6286	-2.84672	0.00441727	0.0131136
SPD_RS07085	31.4909	-1.77525	0.220986	-8.04631	8.53261e-16	1.6997e-14
SPD_RS05395	9.38697	-1.80933	0.305792	-5.95368	2.62186e-09	2.38481e-08
SPD_RS03390	1.47548	-1.80942	0.598046	-3.0291	0.00245287	0.00781778
SPD_RS01610	1.69771	-1.81557	0.746299	-2.49291	0.0126701	0.0332965
SPD_RS04255	3.17245	-1.82292	0.480308	-3.7808	0.000156326	0.000635977
SPD_RS04265	7.09879	-1.82356	0.30783	-5.93467	2.94429e-09	2.6419e-08
SPD_RS07455	290.944	-1.82998	0.175659	-10.4176	2.06108e-25	1.02642e-23
SPD_RS02255	1213.47	-1.83797	0.189262	-9.71119	2.70173e-22	8.68041e-21
SPD_RS01290	6.61762	-1.84308	0.288875	-6.43878	1.20435e-10	1.33282e-09
SPD_RS05885	193.592	-1.84619	0.136797	-13.5005	1.55287e-41	2.20951e-39
SPD_RS05880	111.068	-1.85906	0.149293	-12.4622	1.19958e-35	1.13789e-33
SPD_RS02465	71.8318	-1.86837	0.181113	-10.3249	5.44033e-25	2.58027e-23
SPD_RS01615	3.05302	-1.88516	0.724833	-2.61096	0.00902876	0.0250762
SPD_RS04790	4.40277	-1.90336	0.558187	-3.31907	0.000903172	0.00319559
SPD_RS05430	4.15076	-1.91289	0.367185	-5.26943	1.36851e-07	9.77088e-07
SPD_RS04920	9.57735	-1.91324	0.323511	-5.93529	2.93321e-09	2.6419e-08
SPD_RS09745	13.5803	-1.91481	0.456199	-4.20933	2.56133e-05	0.000121522
SPD_RS05050	1.32065	-1.93888	0.712996	-2.77141	0.00558145	0.0163024
SPD_RS05055	3.94999	-1.95231	0.432859	-4.50317	6.69485e-06	3.64375e-05
SPD_RS07195	11.6993	-1.95535	0.322447	-6.09273	1.11005e-09	1.07864e-08
SPD_RS08440	1.82662	-1.9786	0.575203	-3.4303	0.000602919	0.00219163
SPD_RS02485	66.5196	-1.99844	0.235214	-8.50072	1.8842e-17	4.07969e-16
SPD_RS08620	8.96418	-2.02435	0.351316	-5.78617	7.20087e-09	6.18282e-08
SPD_RS04140	36.8862	-2.03904	0.319638	-6.38438	1.72092e-10	1.8332e-09
SPD_RS01285	3.33857	-2.04124	0.472516	-4.37009	1.24198e-05	6.31128e-05
SPD_RS06290	10.0215	-2.04158	0.392623	-5.19401	2.05809e-07	1.41859e-06
SPD_RS08875	4.91792	-2.0467	0.567319	-3.62275	0.000291485	0.00114524
SPD_RS03555	52.1284	-2.05344	0.282769	-7.2663	3.69463e-13	5.57553e-12
SPD_RS07200	8.47411	-2.05823	0.321866	-6.44467	1.15854e-10	1.28928e-09
SPD_RS05500	11.6939	-2.06114	0.322447	-6.42467	1.32153e-10	1.4307e-09
SPD_RS05150	8.08298	-2.07787	0.324597	-6.43588	1.22757e-10	1.34654e-09
SPD_RS01635	1.48429	-2.07853	0.778955	-2.77415	0.00553462	0.0161894
SPD_RS08330	94.5993	-2.0899	0.276656	-7.55755	4.10737e-14	6.76188e-13
SPD_RS09350	15.4449	-2.08993	0.30659	-6.8286	8.57447e-12	1.13869e-10
SPD_RS07725	17.6016	-2.10587	0.208615	-10.13	4.06705e-24	1.68783e-22
SPD_RS09345	19.9541	-2.10634	0.348245	-6.0571	1.38602e-09	1.33379e-08
SPD_RS07960	6.51603	-2.12678	0.473468	-4.52106	6.15307e-06	3.36729e-05
SPD_RS08600	6.33108	-2.18588	0.492546	-4.45026	8.57675e-06	4.56815e-05
SPD_RS05785	6.18838	-2.19708	0.330458	-6.69801	2.11274e-11	2.63036e-10
SPD_RS04260	3.33839	-2.20671	0.495161	-4.45427	8.41786e-06	4.50763e-05
SPD_RS06285	14.1515	-2.21667	0.3259	-6.80993	9.76458e-12	1.25491e-10
SPD_RS08615	1.19996	-2.21997	0.668748	-3.32731	0.000876883	0.0031081
SPD_RS09310	60.5204	-2.22034	0.390123	-5.69384	1.24214e-08	1.02246e-07
SPD_RS06305	27.0144	-2.22768	0.207277	-10.7544	5.65135e-27	3.04257e-25
SPD_RS06295	17.0123	-2.23532	0.346715	-6.44799	1.13346e-10	1.26846e-09
SPD_RS04745	9.2796	-2.2365	0.453452	-4.94693	7.53948e-07	4.76782e-06
SPD_RS10235	75.3501	-2.23862	0.263833	-8.48714	2.11789e-17	4.53638e-16
SPD_RS09750	11.7714	-2.24442	0.355754	-6.34657	2.20172e-10	2.26073e-09
SPD_RS08445	1.7914	-2.27249	0.569275	-4.05844	4.94017e-05	0.000220646
SPD_RS08580	4.82017	-2.32341	0.462339	-5.06739	4.03314e-07	2.66911e-06
SPD_RS07215	4.85092	-2.32668	0.486981	-4.8225	1.41769e-06	8.68935e-06
SPD_RS01640	2.53474	-2.33041	0.706454	-3.29412	0.000987309	0.00344434
SPD_RS02470	41.7678	-2.33727	0.234845	-9.96329	2.20638e-23	8.38927e-22
SPD_RS02745	15.1995	-2.34235	0.316211	-7.42642	1.11578e-13	1.764e-12
SPD_RS08435	3.37312	-2.3444	0.419664	-5.68749	1.28921e-08	1.05683e-07
SPD_RS06300	21.8744	-2.38331	0.243247	-9.79563	1.17562e-22	3.96923e-21
SPD_RS02740	28.3733	-2.40607	0.275845	-8.73289	2.48252e-18	6.03071e-17
SPD_RS04135	14.64	-2.40972	0.253362	-9.53984	1.43047e-21	4.25299e-20
SPD_RS09330	6.63395	-2.42025	0.38235	-6.35971	2.02132e-10	2.08626e-09
SPD_RS08585	5.66747	-2.51477	0.319663	-7.91597	2.45341e-15	4.44291e-14
SPD_RS08595	3.3872	-2.51873	0.373199	-6.83674	8.1013e-12	1.08307e-10
SPD_RS09185	435.132	-2.55898	0.154468	-16.5676	1.19527e-61	4.76195e-59
SPD_RS08575	8.00995	-2.57236	0.392819	-6.58172	4.65031e-11	5.54696e-10
SPD_RS08590	2.41184	-2.57572	0.519174	-4.9805	6.34189e-07	4.10164e-06
SPD_RS05380	61.4721	-2.58532	0.157961	-16.3756	2.85733e-60	9.48633e-58
SPD_RS00575	9.14986	-2.60359	0.271001	-9.63072	5.93153e-22	1.87549e-20
SPD_RS00570	26.0104	-2.64093	0.261125	-10.1239	4.33007e-24	1.76031e-22
SPD_RS06915	14.4302	-2.65863	0.277431	-9.60531	7.59259e-22	2.32684e-20
SPD_RS07730	17.1464	-2.68515	0.233042	-11.5491	7.46065e-31	5.30772e-29
SPD_RS07205	11.3215	-2.70441	0.301193	-9.00859	2.08728e-19	5.2631e-18
SPD_RS09335	26.9413	-2.72121	0.372349	-7.31574	2.55963e-13	3.92214e-12
SPD_RS07210	9.04308	-2.73626	0.313325	-8.76762	1.82479e-18	4.48762e-17
SPD_RS02475	354.059	-2.75444	0.196312	-14.0314	1.00144e-44	1.81351e-42
SPD_RS03730	20.2517	-2.77376	0.263083	-10.5675	4.21462e-26	2.1527e-24
SPD_RS10505	1.3151	-2.80161	0.654268	-4.27014	1.95351e-05	9.55905e-05
SPD_RS02480	45.2465	-2.8083	0.230514	-12.1886	3.57456e-34	3.2366e-32
SPD_RS09195	96.7905	-2.80922	0.141048	-19.9221	2.61977e-88	5.21859e-85
SPD_RS09325	12.6257	-2.82319	0.439605	-6.43555	1.23027e-10	1.34654e-09
SPD_RS06910	8.32372	-2.83531	0.362487	-7.84685	4.26606e-15	7.58749e-14
SPD_RS07220	220.204	-2.84532	0.170264	-16.7135	1.04511e-62	5.20464e-60
SPD_RS09340	28.6921	-2.85105	0.331419	-8.60751	7.46664e-18	1.69017e-16
SPD_RS09190	83.0956	-2.85347	0.190252	-15.0037	6.94105e-51	1.72832e-48
SPD_RS09320	43.0391	-2.86124	0.399594	-7.16317	7.88311e-13	1.15464e-11
SPD_RS11100	1.02598	-2.89269	0.698933	-4.09564	4.21006e-05	0.00019235
SPD_RS08570	4.46277	-2.94036	0.402697	-7.31339	2.60485e-13	3.96096e-12
SPD_RS09200	81.3063	-3.08931	0.168803	-18.3054	7.49608e-75	7.4661e-72
SPD_RS01620	1.78493	-3.13131	0.732007	-4.20187	2.64723e-05	0.000125256
SPD_RS08550	13.522	-3.13649	0.349738	-8.97474	2.84016e-19	7.07199e-18
SPD_RS08545	5.37919	-3.17938	0.394734	-8.08326	6.30596e-16	1.26884e-14
SPD_RS03425	20.1048	-3.19846	0.325891	-9.81217	9.97995e-23	3.48773e-21
SPD_RS08540	14.9229	-3.24541	0.325179	-9.98803	1.71971e-23	6.71699e-22
SPD_RS07735	23.3833	-3.26935	0.320733	-10.1985	2.01429e-24	8.91657e-23
SPD_RS03420	2.76359	-3.31319	0.507793	-6.4777	9.31305e-11	1.06009e-09
SPD_RS08520	17.0604	-3.31677	0.334122	-9.92801	3.1448e-23	1.16008e-21
SPD_RS08530	11.8976	-3.44674	0.441308	-7.79485	6.44866e-15	1.12682e-13
SPD_RS08525	28.6332	-3.44835	0.256461	-13.449	3.12238e-41	4.14652e-39
SPD_RS00565	22.8662	-3.50152	0.218013	-16.0668	4.35872e-58	1.24037e-55
SPD_RS08535	14.0812	-3.54402	0.387844	-9.12436	7.21589e-20	1.86676e-18
SPD_RS01630	4.99014	-3.73656	0.623364	-5.87414	4.25045e-09	3.74641e-08
SPD_RS01625	2.96989	-3.80559	0.618298	-6.03287	1.6107e-09	1.51345e-08
SPD_RS01595	8.66759	-3.94115	0.542597	-7.21243	5.49616e-13	8.17041e-12
SPD_RS01590	7.99241	-3.99633	0.645598	-6.15583	7.46837e-10	7.36485e-09
SPD_RS01600	4.18564	-3.99776	0.684818	-5.64749	1.62807e-08	1.313e-07
SPD_RS01605	4.47568	-4.15291	0.628832	-6.46492	1.01352e-10	1.14712e-09
SPD_RS10135	23.1621	-4.6367	0.426857	-10.7586	5.40127e-27	2.98871e-25
SPD_RS10130	30.8662	-4.79803	0.408472	-11.6525	2.22886e-31	1.70765e-29
SPD_RS01685	270.495	-4.83275	0.368314	-13.0926	3.62846e-39	4.2517e-37
SPD_RS10140	35.3536	-4.84239	0.497622	-9.71181	2.68518e-22	8.68041e-21
SPD_RS10145	27.5228	-5.00873	0.365296	-13.5147	1.28028e-41	1.96178e-39
SPD_RS10125	69.7339	-5.38692	0.40443	-13.2473	4.67883e-40	5.82514e-38
SPD_RS02945	130.593	1.48123	0.267886	5.52909	3.21904e-08	2.4854e-07
SPD_RS08355	67.2513	1.46925	0.25403	5.77192	7.83712e-09	6.6716e-08
SPD_RS08690	44.1803	1.46002	0.215292	6.75959	1.38386e-11	1.75583e-10
SPD_RS10760	2.35122	1.45302	0.692764	2.33183	0.0197098	0.0483762
SPD_RS09930	9.18948	1.4331	0.313577	4.46188	8.12448e-06	4.36225e-05
SPD_RS10930	16.8803	1.4253	0.44627	3.20319	0.00135915	0.00463602
SPD_RS10730	7.48283	1.42224	0.500443	2.85229	0.0043405	0.0129049
SPD_RS01435	86.5015	1.41098	0.216248	6.51248	7.39219e-11	8.46279e-10
SPD_RS01835	58.3456	1.40236	0.182064	7.67945	1.59778e-14	2.74377e-13
SPD_RS00425	7.32013	1.40186	0.418368	3.31115	0.000929147	0.00327636
SPD_RS07285	75.0047	1.39829	0.293366	4.7637	1.90077e-06	1.14046e-05
SPD_RS07555	3.05732	1.38417	0.535041	2.47356	0.0133774	0.0348794
SPD_RS08480	92.23	1.38176	0.248035	5.59481	2.20861e-08	1.76689e-07
SPD_RS01895	14.2601	1.37902	0.34617	3.96189	7.43573e-05	0.000319224
SPD_RS01440	112.235	1.37705	0.231003	5.95224	2.64494e-09	2.39488e-08
SPD_RS08105	30.6672	1.37276	0.307627	4.45341	8.45175e-06	4.51364e-05
SPD_RS01065	139.429	1.36762	0.238447	5.73325	9.85249e-09	8.24629e-08
SPD_RS08470	40.1282	1.3648	0.303269	4.53107	5.86868e-06	3.2294e-05
SPD_RS06515	16.459	1.3608	0.278704	4.83975	1.3e-06	8.01736e-06
SPD_RS01085	142.413	1.35712	0.249603	5.43475	5.48744e-08	4.07872e-07
SPD_RS02605	12.7055	1.35093	0.302427	4.4058	1.05395e-05	5.41098e-05
SPD_RS08110	59.759	1.3506	0.259489	5.19618	2.0343e-07	1.41196e-06
SPD_RS05990	12.5214	1.34428	0.470824	2.90533	0.00366862	0.0111401
SPD_RS01175	26.3453	1.34168	0.285329	4.67686	2.91307e-06	1.69674e-05
SPD_RS01345	10.0038	1.3271	0.481169	2.74562	0.00603965	0.0174869
SPD_RS01150	76.7579	1.32357	0.287849	4.59539	4.31932e-06	2.41729e-05
SPD_RS03635	87.5105	1.31777	0.317757	4.14975	3.32835e-05	0.000154547
SPD_RS08685	9.68259	1.3128	0.390311	3.3315	0.000863795	0.00307264
SPD_RS01460	15.6115	1.30375	0.258736	4.97451	6.54145e-07	4.17646e-06
SPD_RS08635	50.1623	1.30158	0.209841	6.19701	5.75444e-10	5.70291e-09
SPD_RS06190	43.3669	1.29217	0.189259	6.81095	9.69596e-12	1.25418e-10
SPD_RS01135	40.1811	1.28872	0.322868	3.9841	6.77362e-05	0.000293327
SPD_RS08115	65.5892	1.28782	0.299402	4.29473	1.74907e-05	8.7121e-05
SPD_RS00520	10.6851	1.28201	0.366537	3.4495	0.000561619	0.00205274
SPD_RS01205	143.668	1.27428	0.374787	3.3988	0.000676817	0.00244243
SPD_RS05975	53.8772	1.2708	0.190674	6.65793	2.77715e-11	3.39391e-10
SPD_RS04670	55.8296	1.26702	0.157835	8.01064	1.14117e-15	2.18578e-14
SPD_RS02585	38.1186	1.26321	0.27495	4.58433	4.55443e-06	2.53419e-05
SPD_RS00255	88.9539	1.2545	0.319669	3.93931	8.17167e-05	0.000347078
SPD_RS10430	18.0479	1.24905	0.474427	2.6836	0.00728348	0.0206085
SPD_RS01130	86.207	1.24644	0.221232	5.62795	1.82366e-08	1.46481e-07
SPD_RS00330	7.83887	1.2453	0.474443	2.59357	0.00949849	0.0261701
SPD_RS08460	3.70781	1.24203	0.474895	2.51455	0.0119184	0.0316197
SPD_RS01115	51.296	1.23355	0.222626	5.52782	3.24231e-08	2.4937e-07
SPD_RS01430	169.736	1.23173	0.174683	7.04534	1.85009e-12	2.57719e-11
SPD_RS09765	27.3037	1.23102	0.476699	2.55754	0.0105416	0.0284152
SPD_RS07585	18.7119	1.22755	0.241295	5.04654	4.49872e-07	2.95757e-06
SPD_RS03095	19.5624	1.22703	0.418179	2.95472	0.00312948	0.00975575
SPD_RS01165	61.9628	1.21743	0.21391	5.68228	1.32913e-08	1.0851e-07
SPD_RS08185	5.0889	1.21257	0.436366	2.72808	0.00637048	0.0182853
SPD_RS07580	35.3205	1.21249	0.225864	5.35828	8.40183e-08	6.1531e-07
SPD_RS03145	17.7298	1.21179	0.280962	4.28837	1.79988e-05	8.94106e-05
SPD_RS01155	58.0932	1.21123	0.275529	4.38846	1.14155e-05	5.8307e-05
SPD_RS03205	173.151	1.20849	0.127067	9.50733	1.95628e-21	5.73075e-20
SPD_RS02350	33.1295	1.20801	0.260114	4.62555	3.736e-06	2.11424e-05
SPD_RS09680	68.7478	1.19639	0.185457	6.44959	1.12151e-10	1.26217e-09
SPD_RS03990	22.1601	1.189	0.264642	4.47283	7.71899e-06	4.167e-05
SPD_RS07630	80.3195	1.18051	0.169246	6.96706	3.23629e-12	4.41554e-11
SPD_RS10400	59.903	1.17479	0.262655	4.46616	7.96347e-06	4.28736e-05
SPD_RS04820	22.1759	1.17432	0.250139	4.66643	3.06473e-06	1.77469e-05
SPD_RS00930	6.52989	1.17124	0.38954	2.96267	0.00304981	0.00952229
SPD_RS00795	4.76646	1.16926	0.477571	2.41938	0.0155472	0.0398716
SPD_RS07515	96.0892	1.1627	0.184691	6.28555	3.26689e-10	3.28669e-09
SPD_RS02170	46.9922	1.15874	0.209704	5.51353	3.51712e-08	2.65383e-07
SPD_RS08650	47.2657	1.15588	0.192898	5.98593	2.15157e-09	1.99345e-08
SPD_RS07150	6.88298	1.15535	0.373156	3.03967	0.00236838	0.00758356
SPD_RS08175	30.3276	1.14622	0.245593	4.64779	3.35517e-06	1.92054e-05
SPD_RS07105	73.7401	1.14554	0.204671	5.58939	2.27871e-08	1.80844e-07
SPD_RS01160	45.3585	1.1431	0.274966	4.15146	3.30363e-05	0.000153758
SPD_RS03995	25.4576	1.13808	0.262719	4.31709	1.58102e-05	7.96868e-05
SPD_RS01765	112.734	1.13333	0.147716	7.67416	1.66506e-14	2.83487e-13
SPD_RS01105	98.0122	1.12844	0.267057	4.22319	2.40868e-05	0.000115616
SPD_RS07825	68.9168	1.12406	0.238967	4.69848	2.62105e-06	1.54016e-05
SPD_RS00155	39.9104	1.12186	0.186035	6.01525	1.79615e-09	1.67978e-08
SPD_RS01145	144.089	1.11913	0.236255	4.7356	2.18413e-06	1.29488e-05
SPD_RS06500	49.0386	1.11633	0.228485	4.88168	1.05188e-06	6.52756e-06
SPD_RS02315	23.4557	1.10934	0.276614	3.99566	6.45131e-05	0.00028059
SPD_RS08465	30.8525	1.10755	0.335056	3.36246	0.000772521	0.00276277
SPD_RS10460	52.8867	1.10752	0.202188	5.464	4.65513e-08	3.4861e-07
SPD_RS01830	282.228	1.10624	0.112837	9.79878	1.13955e-22	3.91376e-21
SPD_RS07645	147.023	1.10295	0.197789	5.5792	2.41623e-08	1.89493e-07
SPD_RS05620	5.06535	1.09716	0.384721	2.76877	0.00562692	0.0163778
SPD_RS01100	116.175	1.09658	0.267376	4.09962	4.13834e-05	0.000189507
SPD_RS02005	42.8183	1.0962	0.212447	5.14801	2.63267e-07	1.78377e-06
SPD_RS03785	43.7731	1.09559	0.332042	3.3111	0.00092929	0.00327636
SPD_RS01170	173.269	1.08403	0.145263	7.45878	8.73298e-14	1.41432e-12
SPD_RS04945	16.0014	1.08125	0.35359	3.05819	0.00222675	0.00715433
SPD_RS06505	5.86691	1.07868	0.409565	2.5795	0.00989445	0.0269013
SPD_RS00280	86.4253	1.07852	0.329011	3.29211	0.00099439	0.00346298
SPD_RS00655	11.8798	1.07639	0.446303	2.47682	0.0132559	0.034644
SPD_RS00060	219.364	1.06253	0.115924	9.16503	4.95312e-20	1.29824e-18
SPD_RS00490	108.549	1.06216	0.216874	4.89273	9.94474e-07	6.1906e-06
SPD_RS04385	10.6558	1.05977	0.333139	3.163	0.00156154	0.00524218
SPD_RS01380	680.5	1.05598	0.176578	5.98007	2.23039e-09	2.05691e-08
SPD_RS00970	36.4719	1.05304	0.211581	4.96384	6.9114e-07	4.39856e-06
SPD_RS01200	422.732	1.05203	0.219825	4.78522	1.70803e-06	1.03416e-05
SPD_RS01140	88.3384	1.04615	0.187334	5.57971	2.40915e-08	1.89493e-07
SPD_RS11255	12.9137	1.03557	0.279693	3.66629	0.000246093	0.000974585
SPD_RS01755	127.055	1.02744	0.156695	6.55672	5.50038e-11	6.48329e-10
SPD_RS01195	119.591	1.02419	0.218046	4.69569	2.65712e-06	1.55676e-05
SPD_RS01095	68.2666	1.02395	0.305776	3.34871	0.00081188	0.00289832
SPD_RS03430	1068.08	1.0189	0.272261	3.74096	0.000183319	0.000736233
SPD_RS09075	11.4882	1.01803	0.37236	2.74006	0.00614273	0.0177338
SPD_RS02990	14.4126	1.0135	0.341001	2.96556	0.00302134	0.00946307
SPD_RS05900	9.84029	1.01132	0.351812	2.86858	0.0041232	0.0123696
SPD_RS03290	7.32522	1.00954	0.412458	2.40551	0.0161501	0.0410868
SPD_RS05320	172.871	1.00939	0.188224	5.36559	8.0686e-08	5.93087e-07
SPD_RS00190	63.7828	1.00788	0.257822	3.9047	9.43425e-05	0.000399003
SPD_RS01780	126.395	0.980073	0.113811	8.61194	7.1834e-18	1.64475e-16
SPD_RS01455	99.9007	0.978629	0.19727	4.95203	7.34448e-07	4.6593e-06
SPD_RS01350	77.8555	0.97753	0.215011	4.54782	5.42033e-06	3.0076e-05
SPD_RS01120	77.1974	0.973316	0.185253	5.24724	1.54394e-07	1.0945e-06
SPD_RS02655	8.73319	0.970969	0.40077	2.43709	0.014806	0.0382535
SPD_RS01775	89.8488	0.966458	0.161666	5.97751	2.26571e-09	2.07986e-08
SPD_RS05315	115.764	0.960817	0.242008	3.97382	7.07287e-05	0.000304301
SPD_RS00270	17.9362	0.959231	0.38689	2.52344	0.0116212	0.0309071
SPD_RS01885	11.5296	0.953946	0.304761	3.11588	0.00183399	0.00601863
SPD_RS08425	16.5988	0.94625	0.278745	3.38581	0.000709678	0.00255177
SPD_RS07525	22.9687	0.935397	0.230751	4.0507	5.10637e-05	0.000226042
SPD_RS08485	44.8235	0.92908	0.333298	2.83625	0.00456474	0.013491
SPD_RS01090	80.9682	0.927849	0.248658	3.72982	0.000191613	0.000764917
SPD_RS01125	66.5604	0.926869	0.218101	4.24602	2.17602e-05	0.000105209
SPD_RS00420	9.84573	0.916141	0.309095	2.93452	0.00334064	0.0102852
SPD_RS10195	72.6789	0.913094	0.21648	4.21399	2.50896e-05	0.000119852
SPD_RS08255	18.3643	0.910404	0.293178	3.08853	0.00201148	0.00652583
SPD_RS07290	75.1706	0.910038	0.15891	5.72636	1.02609e-08	8.55219e-08
SPD_RS10660	28.8138	0.906475	0.219026	4.12605	3.69053e-05	0.000170174
SPD_RS00840	45.0757	0.898905	0.266672	3.36711	0.000759596	0.00272143
SPD_RS02660	68.69	0.894631	0.141625	6.31712	2.6649e-10	2.7223e-09
SPD_RS00055	45.3801	0.892643	0.194249	4.59536	4.32006e-06	2.41729e-05
SPD_RS01110	34.1813	0.889329	0.295666	2.99818	0.00271596	0.008574
SPD_RS04740	22.6164	0.879246	0.252785	3.47396	0.000512832	0.00190235
SPD_RS07535	30.8915	0.876074	0.265001	3.30006	0.000966631	0.00338575
SPD_RS07640	80.3094	0.875961	0.144937	6.04184	1.5237e-09	1.44534e-08
SPD_RS03175	20.4694	0.872856	0.25082	3.47101	0.000518513	0.00191659
SPD_RS01785	66.7482	0.865583	0.180692	4.79614	1.61752e-06	9.82348e-06
SPD_RS00650	23.6947	0.864596	0.295036	2.96367	0.00303996	0.00950644
SPD_RS08180	30.5388	0.857833	0.244172	3.50764	0.000452101	0.00170243
SPD_RS03875	14.2074	0.854046	0.290911	2.91226	0.00358823	0.010946
SPD_RS02600	116.96	0.853861	0.170099	5.01636	5.2659e-07	3.428e-06
SPD_RS03770	175.177	0.848623	0.154372	5.49641	3.87611e-08	2.91366e-07
SPD_RS04010	31.3754	0.84741	0.217995	3.88899	0.000100663	0.000424832
SPD_RS07565	8.45752	0.845892	0.338107	2.4963	0.0125496	0.0330235
SPD_RS00325	303.633	0.843316	0.124844	6.75785	1.40059e-11	1.7658e-10
SPD_RS00260	52.3965	0.841855	0.288437	2.93788	0.00330462	0.0102059
SPD_RS00265	35.107	0.839469	0.324198	2.62932	0.00855546	0.0239025
SPD_RS01975	325.682	0.834538	0.142978	5.83607	5.34476e-09	4.62902e-08
SPD_RS05360	21.7658	0.822799	0.303653	2.71893	0.00654927	0.0186908
SPD_RS04060	798.916	0.819908	0.207409	3.95313	7.7134e-05	0.000330432
SPD_RS09900	22.8158	0.813155	0.259769	3.12454	0.00178084	0.00587323
SPD_RS03110	39.9514	0.808845	0.274995	2.95369	0.00314	0.00977324
SPD_RS02640	8.81614	0.807505	0.341376	2.37115	0.017733	0.0443248
SPD_RS05890	31.7766	0.807129	0.231915	3.49293	0.000477756	0.00179226
SPD_RS07295	33.4901	0.805425	0.224435	3.59268	0.000327296	0.00126597
SPD_RS10810	405.892	0.800535	0.105694	7.575	3.59129e-14	5.96154e-13
SPD_RS01770	194.687	0.794352	0.165372	4.80721	1.53048e-06	9.32326e-06
SPD_RS08120	56.895	0.789414	0.197969	3.98835	6.65355e-05	0.000288755
SPD_RS06025	11.9523	0.785486	0.306254	2.55686	0.0105623	0.0284325
SPD_RS01760	162.381	0.780717	0.147116	5.3117	1.08609e-07	7.83876e-07
SPD_RS04590	83.2285	0.772411	0.237036	3.26111	0.00110976	0.00382466
SPD_RS03590	119.053	0.770287	0.271904	2.82692	0.00469987	0.0138699
SPD_RS09700	19.1844	0.765539	0.261106	2.93904	0.00329229	0.0101836
SPD_RS10815	11.6628	0.764853	0.291936	2.63032	0.00853046	0.0238661
SPD_RS03870	9.40529	0.763334	0.320669	2.34471	0.0190419	0.0469449
SPD_RS02580	14.407	0.749604	0.248369	2.98327	0.00285183	0.00896034
SPD_RS09380	20.1978	0.748258	0.264399	2.8257	0.00471778	0.0139021
SPD_RS01800	37.0269	0.747844	0.209848	3.56846	0.000359083	0.00136768
SPD_RS07110	203.172	0.747651	0.20831	3.58773	0.000333568	0.00128524
SPD_RS08190	9.11292	0.744984	0.318627	2.32346	0.0201543	0.0491399
SPD_RS06930	207.949	0.742903	0.274112	2.70826	0.00676373	0.0192476
SPD_RS08125	47.081	0.742343	0.239826	3.08575	0.00203039	0.00657649
SPD_RS07115	121.349	0.737955	0.173259	4.25654	2.07611e-05	0.000101115
SPD_RS10585	60.6338	0.733668	0.290389	2.53598	0.0112134	0.0300229
SPD_RS10455	43.4364	0.731022	0.246791	2.94777	0.00320072	0.0099467
SPD_RS04270	38.3781	0.726757	0.203977	3.56367	0.000365709	0.00139025
SPD_RS10595	42.8312	0.708653	0.279603	2.53912	0.0111132	0.0298348
SPD_RS08840	13.5512	0.699389	0.268562	2.58381	0.00977151	0.0268111
SPD_RS10055	56.0889	0.690513	0.167891	4.1106	3.9464e-05	0.000181553
SPD_RS01745	109.389	0.675985	0.157953	4.27981	1.8705e-05	9.23747e-05
SPD_RS06660	20.7442	0.661716	0.220843	2.9998	0.00270155	0.00854204
SPD_RS01980	29.3632	0.661075	0.2639	2.50099	0.0123846	0.0326756
SPD_RS00885	76.8893	0.659394	0.214571	3.06437	0.00218127	0.0070309
SPD_RS00180	70.9718	0.658522	0.213668	3.08472	0.00203745	0.00658864
SPD_RS02055	185.188	0.643339	0.177975	3.61518	0.000300137	0.00117691
SPD_RS01180	136.075	0.637395	0.204383	3.1186	0.0018171	0.00597305
SPD_RS03895	24.64	0.632874	0.252247	2.49942	0.0124398	0.0327778
SPD_RS07120	198.71	0.624934	0.254088	2.4584	0.0139558	0.0362925
SPD_RS01790	154.972	0.624388	0.118699	5.26489	1.40272e-07	9.97934e-07
SPD_RS01985	23.9334	0.621893	0.228158	2.71423	0.006643	0.0189311
SPD_RS06055	22.3842	0.620812	0.23583	2.6267	0.00862179	0.0240541
SPD_RS02575	33.1366	0.616831	0.174418	3.53327	0.000410447	0.00155144
SPD_RS10820	14.5088	0.61649	0.238608	2.57708	0.00996393	0.0270411
SPD_RS00045	45.5121	0.611078	0.176426	3.47032	0.000519844	0.00191659
SPD_RS01805	34.6346	0.599414	0.234668	2.55964	0.0104781	0.0282824
SPD_RS07680	57.2537	0.593111	0.189703	3.13699	0.00170692	0.00565091
SPD_RS07125	60.8351	0.583846	0.232787	2.50731	0.0121653	0.0321823
SPD_RS07530	39.0003	0.58272	0.212806	2.73571	0.00622451	0.0179179
SPD_RS01190	185.159	0.579061	0.225369	2.56844	0.0102159	0.0276871
SPD_RS07485	13.6162	0.575302	0.235085	2.41473	0.015747	0.0402597
SPD_RS02570	27.8463	0.572764	0.222353	2.58103	0.0098506	0.0269013
SPD_RS02050	97.3465	0.572303	0.206786	2.76848	0.00563192	0.0163778
SPD_RS07885	37.2699	0.571917	0.205	2.788	0.00530338	0.0155816
SPD_RS01990	21.3523	0.569043	0.226278	2.50207	0.012347	0.0326195
SPD_RS03410	30.5007	0.565294	0.227269	2.48495	0.0129571	0.0339612
SPD_RS04100	32.7827	0.563304	0.221665	2.52901	0.0114385	0.0305213
SPD_RS01675	67.4536	0.550706	0.21138	2.60811	0.00910447	0.0252241
SPD_RS09255	68.597	0.548701	0.162607	3.37117	0.000748498	0.0026865
SPD_RS00415	41.2257	0.548649	0.197347	2.77682	0.00548932	0.0160805
SPD_RS02985	35.6031	0.547839	0.210036	2.61059	0.0090385	0.0250762
SPD_RS05600	78.1925	0.536612	0.206531	2.60054	0.0093077	0.0257156
SPD_RS07480	39.68	0.529088	0.218493	2.41619	0.015684	0.0401575
SPD_RS03985	32.4799	0.524694	0.22504	2.3316	0.0197217	0.0483762
SPD_RS07130	115.251	0.522228	0.195824	2.66599	0.00767617	0.0216279
SPD_RS01740	138.326	0.508324	0.115151	4.41476	1.01124e-05	5.21863e-05
SPD_RS02145	61.6213	0.49731	0.21331	2.33072	0.0197682	0.0483762
SPD_RS06400	46.6386	0.491873	0.162534	3.03316	0.00242004	0.00772552
SPD_RS07360	41.9556	0.472906	0.192294	2.45469	0.0141007	0.0366214
SPD_RS01750	190.465	0.465755	0.156794	2.97136	0.00296487	0.00930082
SPD_RS00020	43.4082	0.461658	0.193002	2.39379	0.0166754	0.04213
SPD_RS00115	117.34	0.450264	0.173627	2.597	0.00940423	0.0259463
SPD_RS05495	64.3998	0.438516	0.160527	2.73706	0.00619916	0.0178708
SPD_RS04105	157.878	0.427498	0.145762	2.9285	0.00340604	0.0104704
SPD_RS07165	196.114	0.409105	0.130349	3.13905	0.00169496	0.00562727
SPD_RS10750	75.5341	0.404275	0.14588	2.76686	0.00565983	0.016435
SPD_RS01730	101.739	0.380999	0.123144	3.09276	0.00198305	0.00644876
SPD_RS01425	87.9136	0.379564	0.14551	2.61071	0.00903536	0.0250762
SPD_RS09835	77.2768	0.331837	0.128436	2.57955	0.00989289	0.0269013
SPD_RS02905	84.08	0.322165	0.136288	2.3615	0.0182012	0.0451518
SPD_RS08240	186.462	0.318305	0.0966437	3.29523	0.000983413	0.00343677
SPD_RS02135	64.26	-0.294022	0.125679	-2.34233	0.0191635	0.0471863
SPD_RS10100	76.81	-0.325161	0.136756	-2.37773	0.0174194	0.0438678
SPD_RS02860	96.6042	-0.339002	0.128439	-2.64129	0.00825917	0.0231722
SPD_RS02160	60.2794	-0.349614	0.127829	-2.73477	0.0062424	0.0179435
SPD_RS09540	61.2501	-0.363299	0.153243	-2.37563	0.0175189	0.0440628
SPD_RS10115	40.7807	-0.368695	0.146379	-2.51448	0.0119209	0.0316197
SPD_RS08205	182.553	-0.374079	0.158169	-2.36566	0.017998	0.0448151
SPD_RS10880	83.0901	-0.379589	0.126491	-3.00103	0.00269069	0.00852124
SPD_RS05680	54.5669	-0.383282	0.130877	-2.92647	0.00342827	0.0105078
SPD_RS08235	41.1228	-0.39561	0.169731	-2.33101	0.0197526	0.0483762
SPD_RS07860	123.895	-0.424529	0.13097	-3.24435	0.0011772	0.00404307
SPD_RS07715	29.882	-0.435878	0.183202	-2.37233	0.0176761	0.0443224
SPD_RS04110	34.7476	-0.448179	0.186081	-2.39882	0.016448	0.0417197
SPD_RS10165	104.39	-0.459607	0.110442	-4.16	3.1825e-05	0.000148816
SPD_RS05490	25.2385	-0.460079	0.187655	-2.43473	0.0149029	0.0384045
SPD_RS03615	50.8073	-0.46448	0.18904	-2.45325	0.014157	0.0367198
SPD_RS05135	226.636	-0.477117	0.112514	-4.24125	2.22282e-05	0.000107212
SPD_RS06390	55.316	-0.485907	0.151346	-3.22186	0.00127363	0.00435176
SPD_RS05270	38.3731	-0.489456	0.171162	-2.86545	0.00416413	0.0124654
SPD_RS02425	28.7412	-0.492426	0.198226	-2.48512	0.0129508	0.0339612
SPD_RS06430	25.157	-0.510714	0.220362	-2.31655	0.020528	0.0499289
SPD_RS01220	40.6299	-0.517358	0.201396	-2.56513	0.0103138	0.0279144
SPD_RS08230	30.3976	-0.518493	0.215416	-2.39852	0.0164617	0.0417197
SPD_RS07855	71.8585	-0.52252	0.11381	-4.59618	4.30301e-06	2.41729e-05
SPD_RS08080	67.9249	-0.526725	0.139889	-3.77175	0.000162104	0.000656325
SPD_RS01325	29.1227	-0.529066	0.185872	-2.86115	0.00422112	0.0125875
SPD_RS03510	58.2093	-0.530745	0.175259	-3.03924	0.00237177	0.00758356
SPD_RS07755	46.5301	-0.53082	0.219007	-2.41926	0.0155523	0.0398716
SPD_RS04065	31.2255	-0.532803	0.201846	-2.63196	0.00848932	0.0237844
SPD_RS06385	40.8489	-0.540833	0.204516	-2.65438	0.00794541	0.0223549
SPD_RS07460	246.521	-0.551625	0.124113	-4.44616	8.74188e-06	4.63134e-05
SPD_RS09415	151.456	-0.553066	0.099653	-5.55092	2.84166e-08	2.21117e-07
SPD_RS08210	43.315	-0.554494	0.155026	-3.58056	0.000342856	0.0013134
SPD_RS06630	22.1321	-0.562418	0.175	-3.2319	0.00122972	0.00420894
SPD_RS02450	50.3444	-0.563833	0.153517	-3.67613	0.000236803	0.000939664
SPD_RS05765	114.433	-0.565982	0.124947	-4.53352	5.80092e-06	3.20095e-05
SPD_RS10205	92.3263	-0.569822	0.139967	-4.07168	4.66759e-05	0.00021078
SPD_RS04610	24.8028	-0.570595	0.230765	-2.47645	0.0132698	0.034644
SPD_RS01295	120.1	-0.571298	0.167863	-3.40489	0.000661905	0.00239295
SPD_RS02500	16.5759	-0.573599	0.235398	-2.43511	0.0148873	0.0384045
SPD_RS02875	35.7853	-0.582099	0.185901	-3.13685	0.00170776	0.00565091
SPD_RS06425	37.9964	-0.588515	0.185103	-3.18507	0.00144719	0.00491106
SPD_RS04420	20.9342	-0.596269	0.209547	-2.84037	0.00450613	0.0133376
SPD_RS07100	47.8877	-0.597613	0.148436	-4.02717	5.64527e-05	0.000248791
SPD_RS01845	23.71	-0.599352	0.237112	-2.52879	0.0114455	0.0305213
SPD_RS03840	23.6979	-0.600255	0.258845	-2.32481	0.020082	0.0490238
SPD_RS08100	11.3322	-0.605136	0.242021	-2.52609	0.0115339	0.0307159
SPD_RS03815	60.9042	-0.611403	0.146135	-4.18936	2.79745e-05	0.000131738
SPD_RS00960	15.1593	-0.612036	0.253933	-2.41363	0.0157946	0.0402853
SPD_RS07440	42.4653	-0.612752	0.161836	-3.78619	0.000152972	0.000625708
SPD_RS10200	133.922	-0.620517	0.120555	-5.15133	2.58651e-07	1.75847e-06
SPD_RS05965	25.8973	-0.624958	0.215834	-2.8773	0.00401092	0.0121057
SPD_RS02630	15.928	-0.625973	0.193908	-3.24897	0.00115822	0.00398476
SPD_RS05605	27.6722	-0.63417	0.221492	-2.87613	0.00402587	0.0121324
SPD_RS07250	69.9491	-0.638589	0.20517	-3.11422	0.0018443	0.00604252
SPD_RS02440	25.5981	-0.643738	0.224404	-2.87261	0.0040709	0.0122496
SPD_RS02525	25.4422	-0.650509	0.270938	-2.39899	0.0164404	0.0417197
SPD_RS06445	10.5499	-0.65992	0.271273	-2.4481	0.0143611	0.0372007
SPD_RS04840	75.8587	-0.660628	0.202386	-3.27371	0.00106146	0.00367087
SPD_RS07350	33.3224	-0.665713	0.192149	-3.46106	0.000538044	0.00197019
SPD_RS06450	31.3151	-0.674511	0.187725	-3.60157	0.000316298	0.0012282
SPD_RS05130	67.4197	-0.677686	0.166808	-4.06321	4.84033e-05	0.000216811
SPD_RS05540	20.1147	-0.678577	0.285482	-2.36368	0.0180946	0.0449431
SPD_RS00100	26.2003	-0.680476	0.263542	-2.58055	0.00986439	0.0269013
SPD_RS03495	67.4771	-0.682198	0.167815	-4.07121	4.67694e-05	0.00021078
SPD_RS07340	92.7489	-0.684053	0.166829	-4.10355	4.06857e-05	0.000186742
SPD_RS04175	6.51529	-0.685417	0.294809	-2.37207	0.0176889	0.0443224
SPD_RS04445	14.0727	-0.688419	0.235894	-2.91643	0.00354062	0.010834
SPD_RS07420	29.3833	-0.691172	0.229106	-3.02226	0.00250896	0.00798377
SPD_RS00990	111.294	-0.696117	0.180388	-3.85877	0.000113961	0.000477918
SPD_RS06435	13.0623	-0.699161	0.286107	-2.44268	0.0145786	0.037715
SPD_RS10835	18.937	-0.701852	0.298321	-2.36034	0.018258	0.0452361
SPD_RS04430	6.93453	-0.712369	0.305579	-2.32052	0.0203127	0.0494656
SPD_RS01815	219.562	-0.718449	0.17747	-4.05234	5.0707e-05	0.000225465
SPD_RS07450	18.7488	-0.720914	0.219211	-3.30552	0.000947991	0.00333639
SPD_RS06440	31.5966	-0.723394	0.173682	-4.17282	3.00847e-05	0.000141009
SPD_RS06685	19.7417	-0.72517	0.209951	-3.46745	0.000525425	0.00193108
SPD_RS04650	19.4575	-0.725187	0.2128	-3.43575	0.000590922	0.00215195
SPD_RS06475	33.0368	-0.726087	0.171262	-4.24779	2.15891e-05	0.000104636
SPD_RS10210	25.8102	-0.727135	0.200242	-3.64899	0.000263276	0.00104057
SPD_RS06095	34.6447	-0.727447	0.253782	-2.87002	0.00410451	0.0123321
SPD_RS04435	13.613	-0.730556	0.301094	-2.43031	0.015086	0.038776
SPD_RS05585	159.676	-0.731129	0.190643	-3.83756	0.000124265	0.000517855
SPD_RS05745	10.1562	-0.736717	0.294039	-2.48099	0.0131019	0.0342958
SPD_RS02225	37.4075	-0.738932	0.22879	-3.23517	0.00121568	0.00416805
SPD_RS07865	100.667	-0.740644	0.12104	-6.1235	9.15422e-10	8.93883e-09
SPD_RS10500	120.499	-0.741733	0.234734	-3.16214	0.00156617	0.00524218
SPD_RS08095	33.3097	-0.742696	0.174129	-4.26964	1.95788e-05	9.55905e-05
SPD_RS05245	19.2741	-0.744166	0.248108	-3.00936	0.00261795	0.00830408
SPD_RS09490	8.49307	-0.758688	0.260927	-2.92643	0.00342874	0.0105078
SPD_RS05505	34.5352	-0.759714	0.187992	-4.03953	5.35578e-05	0.000236557
SPD_RS08215	26.3574	-0.768456	0.258152	-2.9877	0.00281081	0.00884539
SPD_RS04115	29.4204	-0.769604	0.183365	-4.19719	2.70252e-05	0.000127569
SPD_RS06970	22.1056	-0.772277	0.174519	-4.44704	8.70618e-06	4.62472e-05
SPD_RS06650	62.27	-0.772861	0.244439	-3.16685	0.00154099	0.00518524
SPD_RS05165	13.8311	-0.774637	0.238484	-3.27227	0.00106687	0.00368319
SPD_RS10755	73.7913	-0.775981	0.237061	-3.28187	0.0010312	0.00357866
SPD_RS05155	54.8012	-0.777943	0.216387	-3.59916	0.000319245	0.00123723
SPD_RS09555	31.5839	-0.77799	0.205737	-3.78239	0.000155329	0.000634048
SPD_RS04930	156.089	-0.779055	0.185091	-4.20925	2.56221e-05	0.000121522
SPD_RS10250	34.601	-0.780979	0.290077	-2.70406	0.00684978	0.0194647
SPD_RS02940	19.5904	-0.783582	0.219567	-3.56956	0.000357585	0.00136458
SPD_RS03795	32.1294	-0.78478	0.16526	-4.75024	2.03171e-06	1.20811e-05
SPD_RS10105	13.5627	-0.785307	0.303569	-2.58113	0.00984766	0.0269013
SPD_RS03450	17.976	-0.785441	0.242656	-3.20253	0.00136227	0.0046387
SPD_RS06460	13.2273	-0.787537	0.23669	-3.34518	0.000822279	0.0029302
SPD_RS02230	38.0774	-0.787771	0.204519	-3.86395	0.000111569	0.000468874
SPD_RS06040	39.3915	-0.790449	0.293751	-2.68313	0.00729366	0.0206085
SPD_RS10700	83.9057	-0.792365	0.151421	-5.23673	1.63443e-07	1.15453e-06
SPD_RS05160	45.3978	-0.792513	0.168876	-4.69965	2.60611e-06	1.53591e-05
SPD_RS05520	24.8836	-0.794118	0.202006	-3.94181	8.08692e-05	0.000344212
SPD_RS03595	12.3049	-0.794449	0.257187	-3.07896	0.00207724	0.00670641
SPD_RS07605	16.6678	-0.802056	0.224825	-3.58223	0.000340678	0.0013101
SPD_RS06545	12.9062	-0.803604	0.253097	-3.18315	0.00145682	0.0049343
SPD_RS00810	60.9069	-0.805582	0.273934	-2.94411	0.00323888	0.010034
SPD_RS07475	40.6645	-0.809581	0.225691	-3.59123	0.00032912	0.00127056
SPD_RS09575	8.85341	-0.810791	0.31117	-2.61511	0.00891987	0.0248509
SPD_RS04640	43.3845	-0.813523	0.160932	-5.06336	4.11927e-07	2.71708e-06
SPD_RS06645	28.1304	-0.814099	0.200187	-4.08185	4.46785e-05	0.000202732
SPD_RS08560	18.5404	-0.815831	0.239733	-3.39309	0.000691088	0.00248942
SPD_RS06375	73.4041	-0.816693	0.143294	-5.70976	1.13133e-08	9.39005e-08
SPD_RS10245	114.126	-0.820369	0.294433	-2.78891	0.00528858	0.0155611
SPD_RS04210	42.1472	-0.823255	0.202876	-4.06306	4.84342e-05	0.000216811
SPD_RS03735	20.6544	-0.827728	0.2394	-3.46262	0.000534941	0.00196244
SPD_RS07355	113.619	-0.830664	0.195252	-4.254	2.09987e-05	0.000102023
SPD_RS07435	18.624	-0.835498	0.190134	-4.41302	1.01939e-05	5.24711e-05
SPD_RS07505	27.586	-0.835849	0.240149	-3.49774	0.000469212	0.00176353
SPD_RS03745	5.91042	-0.838112	0.352733	-2.39584	0.0165825	0.0419725
SPD_RS06245	22.4604	-0.838514	0.271843	-3.09254	0.00198448	0.00644876
SPD_RS01210	7.13124	-0.838597	0.324411	-2.60114	0.00929146	0.0257064
SPD_RS05930	9.87669	-0.845287	0.308367	-2.74405	0.00606856	0.0175451
SPD_RS02035	51.5402	-0.847015	0.129391	-6.55186	5.68237e-11	6.63688e-10
SPD_RS05715	15.2697	-0.847766	0.242087	-3.51647	0.000437325	0.00164991
SPD_RS06240	4.68543	-0.852392	0.364997	-2.37112	0.0177344	0.0443248
SPD_RS02065	23.4014	-0.85262	0.330764	-2.57934	0.00989891	0.0269013
SPD_RS04020	90.1547	-0.852686	0.129211	-6.60932	3.86099e-11	4.63319e-10
SPD_RS06365	21.311	-0.853334	0.199087	-4.31413	1.60235e-05	8.03999e-05
SPD_RS07785	67.6177	-0.857312	0.246906	-3.47823	0.000504729	0.00188281
SPD_RS10180	17.2887	-0.859891	0.226838	-3.80437	0.000142164	0.000582698
SPD_RS04810	49.9385	-0.860304	0.194109	-4.43507	9.20443e-06	4.83779e-05
SPD_RS05735	10.0883	-0.863351	0.274666	-3.13101	0.00174208	0.00575492
SPD_RS05525	23.2988	-0.863741	0.216631	-3.9983	6.37978e-05	0.000278086
SPD_RS00720	24.2048	-0.86996	0.236915	-3.68372	0.000229854	0.000913909
SPD_RS08035	234.036	-0.871341	0.108437	-8.03777	9.14901e-16	1.80444e-14
SPD_RS10705	8.23011	-0.872878	0.33807	-2.59275	0.00952115	0.0261963
SPD_RS06680	14.9282	-0.876554	0.245282	-3.6057	0.00031131	0.00121119
SPD_RS04450	7.78399	-0.881608	0.343462	-2.54456	0.0109416	0.0294139
SPD_RS03860	94.5863	-0.882837	0.230251	-3.83837	0.000123856	0.000517233
SPD_RS04875	20.8954	-0.886136	0.277422	-3.20072	0.00137087	0.00466001
SPD_RS08315	51.8223	-0.886371	0.178694	-4.9754	6.51125e-07	4.17163e-06
SPD_RS00995	38.9482	-0.890175	0.201401	-4.43021	9.41399e-06	4.90907e-05
SPD_RS10170	11.5	-0.894286	0.337071	-2.64796	0.00809789	0.0227518
SPD_RS06655	199.799	-0.895027	0.186156	-4.81026	1.50736e-06	9.2106e-06
SPD_RS07185	21.471	-0.898304	0.254998	-3.53434	0.000408798	0.00154815
SPD_RS02870	32.2812	-0.901758	0.168878	-5.34575	9.00419e-08	6.54611e-07
SPD_RS02865	14.4619	-0.905407	0.250608	-3.6255	0.000288399	0.00113536
SPD_RS05250	17.5537	-0.906677	0.262367	-3.46997	0.000520519	0.00191659
SPD_RS05910	4.36549	-0.909401	0.377752	-2.38249	0.017196	0.04336
SPD_RS00710	40.4654	-0.913702	0.186794	-4.90223	9.47563e-07	5.91707e-06
SPD_RS07705	15.7289	-0.913706	0.245966	-3.73462	0.000187995	0.000751982
SPD_RS06555	29.9398	-0.929762	0.19091	-4.87843	1.06931e-06	6.61514e-06
SPD_RS06895	7.88912	-0.931695	0.368763	-2.52963	0.0114183	0.0305213
SPD_RS09450	39.1258	-0.934795	0.14692	-6.37456	1.83486e-10	1.9237e-09
SPD_RS06925	97.5151	-0.935537	0.215195	-4.34145	1.41543e-05	7.15616e-05
SPD_RS10470	19.8831	-0.937964	0.236668	-3.97869	6.9295e-05	0.000299427
SPD_RS10685	15.8339	-0.94053	0.231538	-4.05166	5.08563e-05	0.000225625
SPD_RS08325	27.869	-0.941307	0.15623	-6.04254	1.5171e-09	1.44534e-08
SPD_RS09580	13.0022	-0.942261	0.29878	-3.15283	0.00161698	0.00537733
SPD_RS02235	26.8606	-0.944587	0.204015	-4.63725	3.53071e-06	2.00376e-05
SPD_RS06735	10.492	-0.947221	0.372702	-2.56009	0.0104644	0.0282824
SPD_RS05510	54.5492	-0.948734	0.154857	-6.12991	8.79305e-10	8.62845e-09
SPD_RS02495	9.64414	-0.95734	0.3148	-3.05563	0.00224588	0.00720417
SPD_RS09910	124.673	-0.960763	0.141978	-6.76597	1.32416e-11	1.69086e-10
SPD_RS04995	5.41549	-0.966071	0.33501	-2.91267	0.0035835	0.010946
SPD_RS05515	27.6722	-0.971669	0.187847	-5.1781	2.24152e-07	1.53969e-06
SPD_RS07415	33.5415	-0.97952	0.177213	-5.53281	3.15144e-08	2.44267e-07
SPD_RS06755	24.5283	-0.98124	0.412335	-2.33239	0.0196804	0.0483762
SPD_RS00460	24.7001	-0.984588	0.27169	-3.60968	0.000306576	0.00119745
SPD_RS01560	23.4245	-0.988068	0.244315	-4.05611	4.98966e-05	0.000222358
SPD_RS04025	52.2632	-0.988535	0.190377	-5.20305	1.96042e-07	1.36544e-06
SPD_RS04395	13.8776	-0.989304	0.216051	-4.59916	4.24207e-06	2.39383e-05
SPD_RS06640	30.1214	-0.989988	0.174585	-5.67947	1.35112e-08	1.09854e-07
SPD_RS00150	24.7476	-0.993212	0.225778	-4.38375	1.16656e-05	5.94319e-05
SPD_RS03135	13.9793	-0.994022	0.252235	-3.94349	8.03029e-05	0.000342534
SPD_RS11020	3.25908	-0.997725	0.436466	-2.32867	0.0198764	0.0485812
SPD_RS10305	6.60499	-0.99963	0.394656	-2.53603	0.0112116	0.0300229
SPD_RS07310	51.5989	-1.00132	0.267678	-3.74843	0.000177946	0.000716099
SPD_RS02220	55.2621	-1.00184	0.193851	-5.17077	2.33137e-07	1.5959e-06
SPD_RS04415	12.6387	-1.00324	0.251714	-4.00476	6.20803e-05	0.000271193
SPD_RS08000	18.7879	-1.00674	0.420231	-2.39353	0.016687	0.04213
SPD_RS09785	125.467	-1.00872	0.117636	-8.57703	9.73535e-18	2.15476e-16
SPD_RS04555	36.7698	-1.01557	0.252899	-4.02638	5.6641e-05	0.00024907
SPD_RS07345	11.5074	-1.01642	0.368231	-2.76997	0.00560622	0.0163508
SPD_RS07025	145.242	-1.01881	0.154126	-6.6109	3.81996e-11	4.61173e-10
SPD_RS09770	21.3943	-1.02651	0.232247	-4.43284	9.30014e-06	4.87523e-05
SPD_RS02030	22.0224	-1.02755	0.23896	-4.31665	1.58413e-05	7.96868e-05
SPD_RS06370	15.6325	-1.02755	0.228084	-4.52417	6.06317e-06	3.32723e-05
SPD_RS04600	15.1018	-1.03338	0.249974	-4.15298	3.28171e-05	0.000153095
SPD_RS07500	35.7621	-1.03612	0.188304	-5.51717	3.44493e-08	2.6192e-07
SPD_RS07685	7.50464	-1.0366	0.427225	-2.43082	0.0150647	0.038771
SPD_RS05405	11.3628	-1.03715	0.224127	-4.68234	2.83612e-06	1.65676e-05
SPD_RS02250	10.7424	-1.04167	0.298742	-3.48121	0.000499146	0.00186898
SPD_RS07490	66.5148	-1.04259	0.23522	-4.43952	9.016e-06	4.75129e-05
SPD_RS09405	6.15482	-1.04276	0.363006	-2.89142	0.00383509	0.0116278
SPD_RS09585	2.78729	-1.04632	0.454049	-2.36369	0.0180939	0.0449431
SPD_RS01250	4.65917	-1.04706	0.450894	-2.35549	0.0184985	0.0457183
SPD_RS08025	79.5049	-1.04961	0.112172	-9.36806	7.3875e-21	2.04387e-19
SPD_RS09410	5.62635	-1.05117	0.35959	-2.94418	0.00323817	0.010034
SPD_RS03855	8.18094	-1.05834	0.339628	-3.12192	0.00179677	0.00591599
SPD_RS03810	13.519	-1.05849	0.337466	-3.15756	0.00159094	0.00530675
SPD_RS06595	10.5342	-1.06142	0.262338	-4.06528	4.79749e-05	0.000215724
SPD_RS06070	10.7895	-1.07051	0.260145	-4.13537	3.54391e-05	0.000163793
SPD_RS01825	36.6331	-1.07186	0.259832	-4.0788	4.5269e-05	0.000204945
SPD_RS07610	130.214	-1.07438	0.104638	-10.27	9.62453e-25	4.35729e-23
SPD_RS09395	7.21706	-1.07919	0.381408	-2.84348	0.00446236	0.0132277
SPD_RS07425	21.8629	-1.08899	0.208857	-5.23108	1.68518e-07	1.18618e-06
SPD_RS09775	24.0027	-1.09086	0.171116	-6.38305	1.7359e-10	1.83931e-09
SPD_RS09100	211.374	-1.09181	0.173018	-6.31283	2.73987e-10	2.7846e-09
SPD_RS10300	8.94767	-1.096	0.411995	-2.6771	0.00742633	0.0209536
SPD_RS05340	20.1128	-1.09951	0.27578	-3.97817	6.94475e-05	0.000299436
SPD_RS10075	55.7019	-1.1006	0.164902	-6.67812	2.42034e-11	2.99461e-10
SPD_RS05575	641.687	-1.10482	0.383364	-2.88803	0.00387661	0.0117359
SPD_RS01005	58.3033	-1.11491	0.211548	-5.27715	1.31208e-07	9.43559e-07
SPD_RS08455	27.2343	-1.11773	0.227476	-4.92259	8.54042e-07	5.36672e-06
SPD_RS07075	103.68	-1.12019	0.225311	-4.97535	6.51294e-07	4.17163e-06
SPD_RS08065	17.0124	-1.12126	0.21083	-5.34259	9.16296e-08	6.63731e-07
SPD_RS10175	8.59898	-1.12285	0.330005	-3.41555	0.000636542	0.00230544
SPD_RS03535	4.6361	-1.1315	0.306139	-3.76478	0.000166694	0.000673061
SPD_RS06220	7.69724	-1.13434	0.478805	-2.37377	0.0176075	0.0442296
SPD_RS08165	12.8493	-1.13766	0.270665	-4.2132	2.51775e-05	0.000119985
SPD_RS10475	20.9508	-1.15167	0.377336	-3.06166	0.00220112	0.00708342
SPD_RS10360	10.0588	-1.15484	0.347326	-3.32946	0.000870141	0.0030897
SPD_RS08030	72.8688	-1.15693	0.120422	-9.61596	6.84658e-22	2.131e-20
SPD_RS10680	34.254	-1.15971	0.227776	-5.09365	3.51228e-07	2.35571e-06
SPD_RS06360	35.2253	-1.16422	0.192794	-6.04389	1.50441e-09	1.44076e-08
SPD_RS09135	11.4058	-1.16749	0.321046	-3.6456	0.000266772	0.0010523
SPD_RS01000	29.294	-1.16916	0.143201	-8.19016	2.6088e-16	5.30279e-15
SPD_RS10070	2.52634	-1.17325	0.513455	-2.35666	0.01844	0.0456303
SPD_RS09300	30.0972	-1.17397	0.316143	-3.71288	0.00020491	0.000816362
SPD_RS01245	1.47592	-1.17741	0.524091	-2.34771	0.0188891	0.0466259
SPD_RS07190	47.5875	-1.17818	0.126138	-9.34878	8.86622e-21	2.41938e-19
SPD_RS04205	12.0004	-1.17875	0.310789	-3.77954	0.000157119	0.000637436
SPD_RS08020	8.49373	-1.18422	0.313687	-3.80898	0.000139542	0.000574313
SPD_RS04885	35.3502	-1.18747	0.267467	-4.44386	8.83603e-06	4.6688e-05
SPD_RS08910	804.976	-1.1898	0.106918	-11.1299	8.97584e-29	5.58746e-27
SPD_RS00695	575.64	-1.18985	0.204415	-5.81954	5.90106e-09	5.0887e-08
SPD_RS02400	51.5524	-1.19795	0.208136	-5.76425	8.20201e-09	6.95251e-08
SPD_RS06310	82.715	-1.20127	0.233	-5.15563	2.5278e-07	1.72444e-06
SPD_RS04900	19.4269	-1.20728	0.240664	-5.03036	4.89556e-07	3.20788e-06
SPD_RS04890	118.305	-1.20989	0.171915	-7.04234	1.89038e-12	2.61503e-11
SPD_RS05435	27.0096	-1.21384	0.213364	-5.69622	1.22492e-08	1.01247e-07
SPD_RS01010	76.4074	-1.22087	0.129885	-9.40748	5.08185e-21	1.42578e-19
SPD_RS02845	6.19817	-1.22523	0.398906	-3.10422	0.0019078	0.00623006
SPD_RS01280	13.3751	-1.23056	0.322134	-3.83498	0.000125572	0.000522213
SPD_RS10160	77.7888	-1.2324	0.112967	-10.9175	9.50822e-28	5.5707e-26
SPD_RS09105	19.6617	-1.23416	0.325251	-3.80914	0.00013945	0.000574313
SPD_RS10185	29.63	-1.26176	0.158931	-7.94606	1.92532e-15	3.51857e-14
SPD_RS01025	13.8599	-1.26333	0.294119	-4.31172	1.61988e-05	8.10754e-05
SPD_RS04880	73.6289	-1.26505	0.161148	-7.85595	3.9674e-15	7.11988e-14
SPD_RS10320	1.83708	-1.27613	0.526099	-2.50858	0.0121218	0.03211
SPD_RS02305	3.59356	-1.28072	0.547918	-2.36803	0.0178832	0.044585
SPD_RS04165	4.24337	-1.28187	0.345381	-3.80644	0.00014098	0.000579036
SPD_RS00015	2.51726	-1.28468	0.447619	-2.908	0.00363746	0.0110792
SPD_RS06745	28.4737	-1.2909	0.266948	-4.83585	1.32579e-06	8.15112e-06
SPD_RS08925	3.47983	-1.29823	0.449415	-2.93694	0.0033147	0.0102212
SPD_RS01650	4.91893	-1.30414	0.345948	-3.81648	0.000135368	0.000559445
SPD_RS05020	11.5728	-1.30414	0.236559	-5.52357	3.32183e-08	2.54503e-07
SPD_RS04190	125.328	-1.30497	0.140368	-9.2973	1.44058e-20	3.8779e-19
SPD_RS06715	7.83403	-1.31239	0.369748	-3.47527	0.000510345	0.00189665
SPD_RS06105	3.68287	-1.31331	0.425546	-3.09263	0.00198391	0.00644876
SPD_RS05390	10.4762	-1.31529	0.343296	-3.86399	0.00011155	0.000468874
SPD_RS03515	17.9329	-1.31691	0.302917	-4.36554	1.2681e-05	6.42761e-05
SPD_RS07710	24.6075	-1.31864	0.20086	-6.5769	4.80367e-11	5.69578e-10
SPD_RS07080	47.975	-1.32023	0.151647	-8.71692	2.85868e-18	6.86083e-17
SPD_RS04975	2.75306	-1.32193	0.485476	-2.75154	0.00593156	0.0171989
SPD_RS10355	97.6212	-1.3222	0.138198	-9.57783	9.91081e-22	2.99126e-20
SPD_RS09355	7.68224	-1.32337	0.324665	-4.08709	4.36811e-05	0.000199114
SPD_RS07975	3.87801	-1.32591	0.497812	-2.69281	0.00708533	0.0200768
SPD_RS02405	235.398	-1.33453	0.120418	-11.0861	1.46561e-28	8.84696e-27
SPD_RS03530	28.5547	-1.3418	0.181056	-7.43192	1.07029e-13	1.71936e-12
SPD_RS06720	33.0673	-1.34218	0.199948	-6.69985	2.0864e-11	2.61391e-10
SPD_RS02210	25.4937	-1.34543	0.229608	-5.88	4.10264e-09	3.6322e-08
SPD_RS04035	55.9284	-1.35327	0.175737	-7.71251	1.23366e-14	2.13692e-13
SPD_RS00145	15.0264	-1.36547	0.292556	-4.66245	3.12466e-06	1.80034e-05
SPD_RS02690	5.35318	-1.36867	0.392934	-3.48026	0.000500926	0.00187213
SPD_RS03830	7.14628	-1.38318	0.313648	-4.42877	9.4774e-06	4.92924e-05
SPD_RS03150	30.8438	-1.38364	0.196519	-7.05128	1.77274e-12	2.48683e-11
SPD_RS04530	4.75535	-1.38689	0.317047	-4.42723	9.54515e-06	4.95154e-05
SPD_RS06235	6.31555	-1.38914	0.308779	-4.54227	5.56508e-06	3.07934e-05
SPD_RS08725	4.56371	-1.39378	0.393757	-3.57039	0.000356444	0.00136283
SPD_RS03585	99.9125	-1.39848	0.107177	-13.0552	5.93414e-39	6.56711e-37
SPD_RS04895	64.5641	-1.40207	0.206078	-6.81146	9.66163e-12	1.25418e-10
SPD_RS00005	39.6462	-1.40272	0.21503	-6.53743	6.25867e-11	7.24842e-10
SPD_RS04030	56.5617	-1.40601	0.171344	-8.21685	2.08917e-16	4.29034e-15
SPD_RS05085	2.29325	-1.42417	0.606846	-2.36974	0.0178004	0.0444341
SPD_RS05870	17.4969	-1.42466	0.214014	-6.66579	2.63253e-11	3.23703e-10
SPD_RS05790	1.71099	-1.42883	0.485879	-3.00963	0.00261563	0.00830408
SPD_RS03520	15.9798	-1.43511	0.282334	-5.10282	3.34638e-07	2.25202e-06
SPD_RS04195	7.88807	-1.4353	0.309063	-4.66229	3.1271e-06	1.80034e-05
SPD_RS03725	4.29861	-1.44747	0.474345	-3.10645	0.00189348	0.00619346
SPD_RS08865	2.68762	-1.44862	0.539355	-2.72383	0.00645288	0.0184952
SPD_RS10085	30.1811	-1.45314	0.175594	-8.29514	1.08458e-16	2.25051e-15
SPD_RS06175	349.735	-1.45878	0.169212	-8.62369	6.48318e-18	1.51935e-16
SPD_RS04180	12.5817	-1.46085	0.244127	-5.9947	2.03864e-09	1.89765e-08
SPD_RS02010	16.4632	-1.46294	0.315728	-4.65764	3.19854e-06	1.83617e-05
SPD_RS08450	4.22133	-1.46848	0.428383	-3.4705	0.000519495	0.00191659
SPD_RS01700	43.1858	-1.48948	0.254389	-5.86114	4.59711e-09	4.03412e-08
SPD_RS04845	47.6516	-1.49528	0.214206	-6.99593	2.63496e-12	3.61989e-11
SPD_RS10510	5.80582	-1.42072	0.613157	-2.31553	0.0205839	0.0500038
SPD_RS03225	2.26281	1.48881	0.618212	2.31116	0.020824	0.0504641
SPD_RS05415	4.69586	-1.08986	0.469837	-2.31137	0.0208125	0.0504641
SPD_RS05260	17.1826	-0.503224	0.217702	-2.30439	0.0212009	0.0513149
SPD_RS06600	3.62753	-1.04694	0.458315	-2.30375	0.0212365	0.0513387
SPD_RS07240	8.50378	0.796545	0.3482	2.30169	0.0213528	0.0515574
SPD_RS04710	57.095	-0.337058	0.146642	-2.30112	0.0213847	0.0515717
SPD_RS01865	196.245	-0.285161	0.123966	-2.29959	0.0214713	0.051718
SPD_RS05345	36.41	-0.6039	0.264111	-2.28902	0.022078	0.0531151
SPD_RS02685	1.22871	-1.49106	0.658384	-2.28782	0.0221478	0.0532189
SPD_RS05295	19.9952	0.669073	0.291851	2.28572	0.0222704	0.0534489
SPD_RS04580	5.38505	-0.955686	0.417803	-2.27806	0.0227228	0.0544691
SPD_RS02295	3.24704	-1.05957	0.472253	-2.27397	0.0229677	0.0549901
SPD_RS02970	65.4186	-0.356044	0.156205	-2.27348	0.0229975	0.0549951
SPD_RS03675	8.07326	-1.17765	0.521829	-2.26886	0.0232768	0.0555445
SPD_RS07470	17.8671	-0.503187	0.222989	-2.26876	0.023283	0.0555445
SPD_RS02980	81.9691	0.401984	0.178016	2.26408	0.0235693	0.0561605
SPD_RS06075	55.6285	-0.453548	0.201046	-2.25882	0.0238949	0.0568681
SPD_RS05240	7.86132	-0.756274	0.333571	-2.25798	0.0239468	0.0569236
SPD_RS03140	34.8722	-0.468432	0.207169	-2.25679	0.0240214	0.057033
SPD_RS06635	13.8116	-0.57054	0.25337	-2.25533	0.0241126	0.0571814
SPD_RS00395	15.0589	-0.545055	0.243604	-2.24851	0.0245438	0.0581345
SPD_RS00630	0.3981	-1.72571	0.786033	-2.24203	0.0249594	0.0589789
SPD_RS10110	30.1747	-0.614461	0.273468	-2.24219	0.0249489	0.0589789
SPD_RS03475	29.4219	-0.435947	0.193444	-2.23749	0.0252544	0.0595894
SPD_RS06885	17.2767	-0.603321	0.271285	-2.23713	0.0252776	0.0595894
SPD_RS03165	8.78131	0.678586	0.301742	2.22325	0.0261991	0.0616886
SPD_RS00440	26.1481	0.705008	0.320138	2.21817	0.0265434	0.0624256
SPD_RS05310	8.68592	-0.84551	0.381466	-2.21625	0.0266743	0.0626594
SPD_RS07895	48.1419	-0.40438	0.182531	-2.21431	0.0268076	0.0628984
SPD_RS05040	0.91853	-1.66265	0.786797	-2.21058	0.0270648	0.0634273
SPD_RS10610	9.85809	-0.776335	0.348088	-2.20587	0.0273933	0.0641216
SPD_RS00590	13.3765	-0.986053	0.447684	-2.20436	0.0274992	0.0642938
SPD_RS01275	6.75859	-0.898284	0.407097	-2.20289	0.0276027	0.0644601
SPD_RS07945	23.2813	-0.869179	0.39795	-2.19503	0.0281617	0.0656886
SPD_RS07245	8.1153	0.659277	0.29542	2.19064	0.0284781	0.0663143
SPD_RS10370	7.09156	-0.713144	0.324141	-2.19038	0.0284965	0.0663143
SPD_RS00220	15.0778	-1.18288	0.539736	-2.18502	0.028887	0.0671447
SPD_RS09290	5.49452	1.04842	0.476561	2.18444	0.02893	0.0671663
SPD_RS04855	2.8218	-1.13817	0.535647	-2.18277	0.0290528	0.0673727
SPD_RS04240	0.898595	-1.52886	0.708121	-2.17849	0.0293699	0.0680289
SPD_RS01655	2.24316	-0.973523	0.458849	-2.17421	0.029689	0.0686881
SPD_RS00635	8.33084	0.930001	0.432854	2.17039	0.0299771	0.0691789
SPD_RS02345	1.75333	-1.10518	0.518253	-2.16959	0.0300376	0.0691789
SPD_RS03415	1.02747	-1.26314	0.587773	-2.16956	0.0300401	0.0691789
SPD_RS03600	30.4899	-0.571095	0.262917	-2.16962	0.0300355	0.0691789
SPD_RS10740	61.2371	0.392887	0.181235	2.16827	0.0301378	0.0693239
SPD_RS06765	8.71644	0.953078	0.46117	2.16443	0.0304316	0.0699189
SPD_RS02180	225.453	0.255909	0.118245	2.16362	0.0304938	0.0699813
SPD_RS00315	87.5123	0.379213	0.175497	2.16119	0.0306803	0.0703282
SPD_RS03880	26.7886	0.54794	0.25349	2.15133	0.0314498	0.0720093
SPD_RS08090	21.4592	-0.448427	0.20898	-2.1499	0.0315633	0.0721861
SPD_RS00245	7.44042	1.09119	0.513119	2.14769	0.0317387	0.072482
SPD_RS02075	42.6845	-0.58726	0.272345	-2.14735	0.0317655	0.072482
SPD_RS07970	3.10981	-1.09267	0.512987	-2.14421	0.0320157	0.0729695
SPD_RS05580	755.102	-0.420596	0.196357	-2.14243	0.0321589	0.073212
SPD_RS03480	6.7239	-0.83174	0.384752	-2.13954	0.0323918	0.073658
SPD_RS10580	19.3635	-0.682291	0.313439	-2.13812	0.0325069	0.0738354
SPD_RS06710	6.30992	-0.792045	0.365602	-2.13759	0.0325503	0.07385
SPD_RS08250	2.00784	-1.12735	0.540272	-2.13598	0.0326809	0.0740618
SPD_RS10550	1.82544	1.45343	0.682309	2.12671	0.0334444	0.075706
SPD_RS03010	673.544	-0.433335	0.203413	-2.12589	0.0335122	0.0757734
SPD_RS05895	14.0232	0.569756	0.270711	2.11743	0.0342233	0.0772935
SPD_RS03400	1.84596	-1.42	0.681604	-2.1161	0.034336	0.0774602
SPD_RS02540	38.6971	0.728488	0.345494	2.11293	0.0346071	0.0778954
SPD_RS03275	5.07829	-0.885572	0.418067	-2.11303	0.0345984	0.0778954
SPD_RS00880	14.2086	0.568081	0.268186	2.11236	0.0346552	0.0779156
SPD_RS06990	40.7624	0.345004	0.164074	2.10975	0.0348801	0.0783328
SPD_RS03550	59.839	0.278942	0.132469	2.10456	0.0353292	0.079252
SPD_RS01185	77.0405	0.499726	0.238071	2.09744	0.0359546	0.0805643
SPD_RS06485	10.2335	0.665355	0.317627	2.09606	0.0360769	0.0807475
SPD_RS04480	38.3841	0.36158	0.172603	2.0945	0.0362157	0.0809671
SPD_RS03060	11.0937	-0.664998	0.314335	-2.09346	0.0363085	0.0810835
SPD_RS00755	17.1701	0.678388	0.322924	2.09102	0.0365261	0.0814781
SPD_RS05545	4.42997	-0.885081	0.425879	-2.08689	0.036898	0.0822158
SPD_RS00660	0.983253	1.36955	0.731551	2.07682	0.0378178	0.0841711
SPD_RS06140	2.73457	-0.97522	0.477222	-2.0751	0.037977	0.0844311
SPD_RS04075	50.2998	0.299866	0.145557	2.0717	0.0382934	0.0850396
SPD_RS06035	99.4641	-0.604189	0.291704	-2.06872	0.0385724	0.0855638
SPD_RS09970	1.33012	1.45756	0.686006	2.06542	0.0388833	0.0861574
SPD_RS07385	22.35	-0.350431	0.171246	-2.05969	0.0394282	0.0872678
SPD_RS02855	28.0895	0.395304	0.192577	2.05883	0.0395109	0.0873536
SPD_RS01470	26.8387	0.480352	0.232468	2.05616	0.0397674	0.0878233
SPD_RS04340	9.84095	0.757484	0.3682	2.05486	0.0398922	0.0880014
SPD_RS03660	27.6845	-0.442456	0.215486	-2.05396	0.03998	0.0880974
SPD_RS11235	0.419738	-1.59419	0.772022	-2.05337	0.0400368	0.0881251
SPD_RS02085	30.8154	-0.533826	0.258561	-2.05265	0.0401062	0.0881806
SPD_RS02080	81.6483	-0.547623	0.266589	-2.05163	0.0402056	0.0883017
SPD_RS03505	8.99808	-0.586158	0.289199	-2.04648	0.0407088	0.0893082
SPD_RS06920	59.141	-0.374397	0.181959	-2.04303	0.0410495	0.0899566
SPD_RS06395	36.9976	-0.421743	0.206893	-2.03927	0.0414226	0.0906745
SPD_RS01890	12.4479	0.603651	0.295333	2.03819	0.0415305	0.090811
SPD_RS08085	19.8856	-0.395032	0.195319	-2.03001	0.0423551	0.0925124
SPD_RS06405	28.4601	0.39544	0.196692	2.02593	0.0427715	0.0933196
SPD_RS10715	13.8235	0.657653	0.320805	2.02521	0.0428459	0.0933796
SPD_RS07005	2.26515	-1.16042	0.588188	-2.02137	0.0432419	0.0941396
SPD_RS02595	4.86296	0.897835	0.435363	2.01681	0.0437151	0.0950659
SPD_RS05010	1.90455	-1.14141	0.575469	-2.0156	0.0438413	0.0952365
SPD_RS00050	29.8063	0.681241	0.340109	2.01245	0.0441729	0.0958381
SPD_RS06060	13.3489	0.571213	0.284591	2.01205	0.0442145	0.0958381
SPD_RS02890	12.7078	-0.59854	0.295965	-2.00917	0.0445189	0.0963931
SPD_RS09440	45.5716	0.653532	0.326886	2.00322	0.0451536	0.0976612
SPD_RS07145	3.29589	0.97598	0.473875	2.00097	0.045396	0.0980789
SPD_RS01855	28.1152	-0.488583	0.245044	-1.99779	0.045739	0.0986805
SPD_RS02505	36.224	0.39712	0.199311	1.99748	0.0457735	0.0986805
SPD_RS10825	13.1568	0.504662	0.251664	1.99627	0.0459046	0.0988561
SPD_RS08365	43.9991	0.53825	0.270203	1.99111	0.0464686	0.0999628
SPD_RS03865	26.5084	-0.498974	0.250189	-1.98611	0.0470214	0.101043
SPD_RS01415	8.24211	-0.636326	0.323791	-1.98343	0.0473198	0.101574
SPD_RS00110	8.47035	0.90176	0.463504	1.97778	0.047953	0.102692
SPD_RS02430	15.8901	-0.375535	0.192641	-1.97785	0.0479462	0.102692
SPD_RS03015	4.63208	0.951306	0.459029	1.97741	0.0479952	0.102692
SPD_RS02490	7.8721	-0.561634	0.288961	-1.97626	0.0481256	0.102861
SPD_RS01875	39.9111	-0.322575	0.162561	-1.97474	0.0482982	0.103119
SPD_RS00195	19.2342	-0.414774	0.211103	-1.97303	0.0484927	0.103208
SPD_RS02070	42.2528	-0.472105	0.238059	-1.97232	0.0485734	0.103208
SPD_RS02265	4.38449	-0.822471	0.418362	-1.97209	0.0485989	0.103208
SPD_RS06530	15.308	0.565119	0.287034	1.97222	0.0485847	0.103208
SPD_RS07160	60.0525	0.372537	0.189167	1.97243	0.0485604	0.103208
SPD_RS04545	7.39736	-0.705055	0.364897	-1.96381	0.0495518	0.105119
SPD_RS01050	9.3048	-0.886343	0.452969	-1.96165	0.0498035	0.105541
SPD_RS01020	14.0829	0.513389	0.257449	1.9603	0.0499605	0.105557
SPD_RS07595	8.0125	-0.643466	0.328062	-1.96022	0.0499699	0.105557
SPD_RS09270	38.1772	0.703108	0.359536	1.96105	0.049873	0.105557
SPD_RS04285	2.69167	-1.04173	0.543776	-1.95797	0.0502331	0.105979
SPD_RS06865	49.6764	0.368751	0.188846	1.95761	0.0502761	0.105979
SPD_RS05795	33.4007	0.549765	0.281485	1.95286	0.0508363	0.107047
SPD_RS00705	8.05644	-0.648252	0.339351	-1.94736	0.0514915	0.108197
SPD_RS11000	3.03638	-0.995744	0.521635	-1.94739	0.0514878	0.108197
SPD_RS04785	217.664	-0.607455	0.311102	-1.94537	0.0517301	0.10847
SPD_RS07375	56.6452	0.313461	0.160813	1.94568	0.0516929	0.10847
SPD_RS08010	33.7533	-0.344068	0.178481	-1.94078	0.0522852	0.109467
SPD_RS08275	12.5501	0.619899	0.319176	1.94053	0.0523157	0.109467
SPD_RS11105	7.47897	0.669978	0.339371	1.93833	0.0525825	0.10991
SPD_RS07330	10.7253	-0.549493	0.282648	-1.93696	0.0527496	0.110001
SPD_RS08965	0.798107	1.49541	0.772561	1.93662	0.0527915	0.110001
SPD_RS10255	24.07	-0.648284	0.336316	-1.93709	0.0527338	0.110001
SPD_RS04215	163.12	-0.280382	0.145641	-1.92416	0.0543348	0.113098
SPD_RS06980	13.7919	-0.438299	0.227445	-1.92044	0.054802	0.113951
SPD_RS02935	8.43573	-0.535321	0.284353	-1.91589	0.0553794	0.115032
SPD_RS05265	56.048	-0.335131	0.175046	-1.91446	0.0555619	0.115291
SPD_RS05305	22.7936	0.455787	0.23782	1.9116	0.0559271	0.115928
SPD_RS00820	700.101	0.681166	0.356681	1.91001	0.0561324	0.116233
SPD_RS02610	0.771083	-1.39797	0.785664	-1.90915	0.0562424	0.116233
SPD_RS09375	51.5553	-0.309122	0.162321	-1.9091	0.0562492	0.116233
SPD_RS01240	2.01264	-1.16199	0.607142	-1.9072	0.0564945	0.116498
SPD_RS02520	17.0653	-0.478594	0.251515	-1.90735	0.0564754	0.116498
SPD_RS08940	1.52566	-1.01037	0.553263	-1.90554	0.0567096	0.116821
SPD_RS01340	122.113	0.33501	0.176288	1.89851	0.0576284	0.118591
SPD_RS03105	21.654	0.70143	0.373437	1.89459	0.0581462	0.119533
SPD_RS09390	44.3117	0.360468	0.191372	1.88317	0.0596777	0.122555
SPD_RS09400	18.6696	-0.447327	0.238246	-1.88089	0.0599871	0.123063
SPD_RS02835	7.83116	-0.676014	0.356544	-1.87935	0.0601969	0.123366
SPD_RS03915	18.7758	0.496601	0.264336	1.87753	0.0604457	0.123622
SPD_RS05170	23.8783	-0.45345	0.242039	-1.87791	0.060394	0.123622
SPD_RS05205	66.9069	-0.414583	0.220782	-1.87623	0.0606234	0.123858
SPD_RS02270	5.01323	-0.831421	0.445617	-1.8732	0.0610413	0.124584
SPD_RS04475	41.8222	0.33456	0.178359	1.87264	0.0611177	0.124613
SPD_RS10155	1.57719	-1.28377	0.684649	-1.87218	0.0611818	0.124616
SPD_RS06020	19.739	0.414125	0.220257	1.86984	0.0615059	0.125148
SPD_RS01265	0.663755	-1.3717	0.741433	-1.86522	0.06215	0.126329
SPD_RS10890	1.39193	1.28337	0.633278	1.86449	0.0622527	0.126409
SPD_RS10870	101.77	-0.262716	0.140632	-1.86256	0.0625247	0.126832
SPD_RS00595	7.89791	-0.966476	0.503367	-1.86167	0.0626499	0.126957
SPD_RS03350	5.16211	0.703294	0.363388	1.86026	0.0628493	0.127232
SPD_RS09725	9.27197	0.840999	0.449386	1.85472	0.0636359	0.128693
SPD_RS08860	12.7508	0.512986	0.274802	1.8523	0.0639829	0.129264
SPD_RS04485	16.5722	0.431245	0.232307	1.84862	0.0645121	0.130201
SPD_RS03565	43.3455	0.293957	0.158908	1.84706	0.0647381	0.130525
SPD_RS02370	64.7952	-0.252461	0.136707	-1.84361	0.0652404	0.131404
SPD_RS09535	40.9125	0.540219	0.293199	1.84191	0.0654877	0.131749
SPD_RS10190	21.1539	0.41076	0.224296	1.84117	0.0655964	0.131749
SPD_RS10365	6.6942	-0.813036	0.435542	-1.84108	0.0656098	0.131749
SPD_RS03680	5.63951	-0.756968	0.41199	-1.84009	0.0657554	0.131775
SPD_RS06470	16.1071	-0.46991	0.256593	-1.8403	0.0657243	0.131775
SPD_RS00860	11.1007	-0.610712	0.32995	-1.8375	0.0661364	0.13214
SPD_RS05455	38.3642	0.332841	0.182734	1.83833	0.0660143	0.13214
SPD_RS10215	14.3114	-0.50369	0.27229	-1.83777	0.066097	0.13214
SPD_RS05235	42.872	-0.37289	0.203482	-1.83132	0.0670524	0.133836
SPD_RS00225	2.39618	1.25242	0.641349	1.83026	0.067211	0.134018
SPD_RS00765	1.77789	1.14553	0.594504	1.82896	0.067406	0.134247
SPD_RS08835	15.8208	0.528738	0.287695	1.82859	0.0674605	0.134247
SPD_RS02090	25.6506	-0.551952	0.30161	-1.82513	0.0679819	0.13488
SPD_RS02710	11.3523	-0.577869	0.32073	-1.82527	0.0679601	0.13488
SPD_RS09830	2.86133	0.91219	0.471675	1.82549	0.0679264	0.13488
SPD_RS07035	2.05075	-1.17809	0.66078	-1.82391	0.068166	0.135111
SPD_RS00855	15.1842	-0.468002	0.260048	-1.82113	0.0685873	0.135811
SPD_RS04330	1.21419	1.22581	0.753236	1.8194	0.0688504	0.136062
SPD_RS05640	8.54431	-0.654287	0.367709	-1.81956	0.0688268	0.136062
SPD_RS09235	1.13054	-1.29849	0.74703	-1.81792	0.0690759	0.136372
SPD_RS10940	6.02412	0.688784	0.379787	1.81579	0.069403	0.136882
SPD_RS02060	90.661	-0.317569	0.17563	-1.81181	0.0700154	0.137953
SPD_RS00865	5.95456	0.734905	0.404739	1.80812	0.0705878	0.138944
SPD_RS04145	47.8264	0.300346	0.166682	1.80614	0.070896	0.139413
SPD_RS02535	29.529	0.589108	0.326324	1.80332	0.071338	0.140143
SPD_RS04550	15.5442	-0.520395	0.289959	-1.80251	0.0714657	0.140256
SPD_RS07495	6.72325	-0.55435	0.315704	-1.80172	0.0715889	0.140359
SPD_RS05760	37.7146	-0.328671	0.18323	-1.79361	0.0728751	0.142741
SPD_RS10765	4.3983	0.881281	0.567801	1.789	0.0736148	0.144048
SPD_RS09690	9.52898	0.611353	0.341577	1.7885	0.0736949	0.144063
SPD_RS06540	13.1289	-0.496785	0.279777	-1.78311	0.0745687	0.145628
SPD_RS03120	682.8	-0.248435	0.139498	-1.78099	0.0749137	0.146159
SPD_RS08225	23.5506	-0.481227	0.271582	-1.77955	0.0751492	0.146475
SPD_RS07135	161.211	0.457743	0.257947	1.77371	0.0761115	0.148205
SPD_RS08340	1.03181	1.27333	0.673541	1.77304	0.0762216	0.148275
SPD_RS07430	18.3005	-0.503001	0.284091	-1.77122	0.0765238	0.148717
SPD_RS07625	3.44091	-0.863524	0.48489	-1.77054	0.0766371	0.148793
SPD_RS01840	2.84657	1.05176	0.609037	1.76182	0.0780997	0.151484
SPD_RS06135	5.53177	-0.676413	0.388242	-1.76131	0.078186	0.151504
SPD_RS01040	117.745	-0.658923	0.374588	-1.75914	0.0785538	0.151922
SPD_RS08945	4.55116	-0.900737	0.514317	-1.75932	0.0785225	0.151922
SPD_RS01660	1.11925	-0.984041	0.584325	-1.75831	0.0786951	0.152047
SPD_RS06695	0.914233	-1.29955	0.7488	-1.75724	0.0788764	0.15225
SPD_RS02805	3.11427	-0.789027	0.452566	-1.75551	0.0791718	0.152672
SPD_RS04380	3.0043	1.04302	0.584972	1.7516	0.0798425	0.153816
SPD_RS03945	19.3237	0.543813	0.310178	1.75033	0.0800606	0.154088
SPD_RS04720	9.09267	-0.56981	0.330189	-1.74943	0.0802167	0.154239
SPD_RS05865	24.0792	-0.381298	0.219324	-1.74449	0.0810736	0.155736
SPD_RS08220	12.5146	-0.62272	0.360292	-1.74267	0.0813909	0.156195
SPD_RS01570	4.2573	-0.932291	0.542738	-1.73685	0.0824133	0.158005
SPD_RS01565	7.26688	-0.621636	0.348933	-1.73478	0.0827803	0.158556
SPD_RS02095	84.9279	-0.51827	0.299701	-1.72762	0.0840571	0.160545
SPD_RS06520	5.53849	0.637263	0.369956	1.7278	0.0840232	0.160545
SPD_RS06875	40.7449	-0.334924	0.194664	-1.72715	0.084141	0.160545
SPD_RS06955	52.4249	0.287896	0.166051	1.72752	0.0840744	0.160545
SPD_RS00835	13.0996	0.943749	0.546557	1.72515	0.0844997	0.161075
SPD_RS06030	17.2712	0.400179	0.231078	1.724	0.084708	0.161318
SPD_RS09695	40.7458	0.282811	0.16426	1.72268	0.0849472	0.161619
SPD_RS00525	25.258	0.475383	0.279313	1.72134	0.0851884	0.161923
SPD_RS04370	10.6352	0.517713	0.301574	1.72	0.0854324	0.162232
SPD_RS06455	22.3767	-0.338866	0.198319	-1.71467	0.0864066	0.163926
SPD_RS03485	5.81781	-0.690244	0.396473	-1.71343	0.0866337	0.1642
SPD_RS10420	8.27676	0.809237	0.504967	1.70997	0.0872718	0.165252
SPD_RS06905	5.53707	-0.816513	0.483215	-1.70908	0.0874353	0.165405
SPD_RS09565	2.35119	1.0633	0.602908	1.70736	0.0877544	0.165851
SPD_RS07690	3.2539	-0.745843	0.442278	-1.70464	0.0882621	0.166652
SPD_RS06115	16.7918	0.486826	0.285468	1.7027	0.0886234	0.167176
SPD_RS10050	21.5109	0.411497	0.24159	1.69807	0.089495	0.16866
SPD_RS07090	33.446	0.341185	0.20125	1.69101	0.0908351	0.171024
SPD_RS08755	24.7322	0.470208	0.275863	1.68599	0.0917973	0.172673
SPD_RS07820	1.3382	-1.17346	0.717017	-1.68105	0.092754	0.174308
SPD_RS11090	4.7284	1.02362	0.622299	1.679	0.0931528	0.174892
SPD_RS09515	6.79911	-0.632011	0.377496	-1.67584	0.0937697	0.175884
SPD_RS01810	10.8841	0.701462	0.421433	1.67515	0.0939055	0.175973
SPD_RS10425	1.96574	1.01193	0.598082	1.67386	0.0941588	0.176282
SPD_RS07850	70.8643	-0.370542	0.222598	-1.66781	0.0953527	0.17835
SPD_RS10385	65.0387	-0.458663	0.273482	-1.66235	0.0964427	0.180219
SPD_RS08720	5.80045	-0.768771	0.458603	-1.66168	0.0965771	0.180301
SPD_RS07905	4.96217	-0.587568	0.365791	-1.65116	0.0987068	0.184105
SPD_RS07300	13.7346	0.487341	0.295946	1.64588	0.0997878	0.185947
SPD_RS02000	31.4942	0.280105	0.169715	1.64259	0.100468	0.187039
SPD_RS09465	23.4714	0.355336	0.217757	1.63563	0.101917	0.189559
SPD_RS02380	37.3163	0.382366	0.236468	1.6345	0.102154	0.189817
SPD_RS02810	9.3131	-0.740649	0.437152	-1.63406	0.102246	0.189817
SPD_RS03890	8.3946	0.56525	0.345859	1.63232	0.102612	0.190319
SPD_RS04275	34.3674	0.307987	0.188351	1.63151	0.102783	0.190459
SPD_RS04715	21.5083	-0.34875	0.215435	-1.62828	0.103466	0.191547
SPD_RS04645	8.42626	-0.616918	0.384497	-1.61117	0.107143	0.19817
SPD_RS09140	34.2998	-0.649473	0.402876	-1.60957	0.107491	0.19863
SPD_RS01215	60.3862	-0.272141	0.169442	-1.60855	0.107714	0.198796
SPD_RS06280	2.20807	-1.16198	0.715895	-1.60825	0.107781	0.198796
SPD_RS00670	9.00454	0.593045	0.395993	1.60694	0.108067	0.19914
SPD_RS02395	11.6713	-0.405951	0.250327	-1.60636	0.108195	0.199192
SPD_RS05740	25.8125	-0.470141	0.292052	-1.60149	0.109268	0.20098
SPD_RS00410	63.5529	0.296983	0.185355	1.5997	0.109664	0.201523
SPD_RS02165	20.5542	0.417345	0.262383	1.59923	0.109771	0.201533
SPD_RS00500	37.4256	0.412026	0.256606	1.5983	0.109977	0.201553
SPD_RS05565	1.17504	0.982464	0.69965	1.59827	0.109984	0.201553
SPD_RS09385	4.76698	0.699953	0.440654	1.59764	0.110124	0.201624
SPD_RS02590	4.36576	0.654045	0.388896	1.59673	0.110326	0.201724
SPD_RS05300	11.202	0.570691	0.363077	1.59648	0.110381	0.201724
SPD_RS11055	2.32519	0.900027	0.604254	1.59553	0.110594	0.201928
SPD_RS05810	33.2409	0.300126	0.188271	1.59453	0.110817	0.202149
SPD_RS07320	4.17084	-0.693792	0.432689	-1.59374	0.110993	0.202286
SPD_RS00455	12.2124	-0.450266	0.280144	-1.57871	0.114401	0.207927
SPD_RS04120	877.396	-0.334928	0.212007	-1.57942	0.11424	0.207927
SPD_RS10435	5.65477	0.755631	0.514123	1.5789	0.114359	0.207927
SPD_RS04685	2.79186	-0.703661	0.456982	-1.57726	0.114735	0.208211
SPD_RS07780	742.898	-0.200818	0.127074	-1.57712	0.114767	0.208211
SPD_RS06740	25.8149	-0.412066	0.261149	-1.57422	0.115437	0.209236
SPD_RS06205	0.50231	-1.2622	0.750337	-1.57325	0.115661	0.209452
SPD_RS11220	4.32718	-0.703321	0.446737	-1.57148	0.116072	0.210005
SPD_RS09365	252.689	-0.209389	0.133482	-1.56952	0.116527	0.210446
SPD_RS10735	6.11106	0.648504	0.4167	1.56994	0.116429	0.210446
SPD_RS05185	3.39166	-0.807946	0.513887	-1.56891	0.116669	0.210512
SPD_RS05535	1.94589	-0.876585	0.565514	-1.56604	0.11734	0.211531
SPD_RS01445	11.3686	0.570829	0.359661	1.56474	0.117644	0.211616
SPD_RS01850	1773.72	-0.378491	0.241834	-1.56511	0.117558	0.211616
SPD_RS10395	84.567	0.442938	0.2836	1.56447	0.117706	0.211616
SPD_RS01335	45.4927	0.294909	0.188015	1.56276	0.118108	0.211957
SPD_RS07675	2.26465	-0.837315	0.547983	-1.56316	0.118016	0.211957
SPD_RS03710	63.5995	0.256679	0.164531	1.558	0.119233	0.213782
SPD_RS10525	2.24861	-0.889449	0.595001	-1.55636	0.119621	0.214286
SPD_RS00305	25.994	0.451763	0.292395	1.55406	0.12017	0.214965
SPD_RS03560	2.93932	-0.893639	0.580427	-1.55387	0.120217	0.214965
SPD_RS03265	3.96964	0.751725	0.487711	1.55268	0.1205	0.215262
SPD_RS07040	0.765195	-1.31686	0.760507	-1.55226	0.120599	0.215262
SPD_RS10875	26.0971	0.308635	0.198839	1.55165	0.120745	0.215331
SPD_RS02930	16.6708	-0.409072	0.2664	-1.55051	0.121018	0.215624
SPD_RS05285	8.91556	0.49927	0.321043	1.54299	0.122834	0.218665
SPD_RS08415	1.91055	1.02627	0.621684	1.54006	0.123545	0.219734
SPD_RS09545	1.39581	-0.875176	0.593576	-1.53922	0.123751	0.219903
SPD_RS08930	2.73413	-1.02405	0.635755	-1.5372	0.124244	0.220584
SPD_RS10375	1.21775	-1.06052	0.697941	-1.53319	0.125228	0.222132
SPD_RS02335	22.9114	-0.360822	0.235452	-1.53263	0.125367	0.22218
SPD_RS01995	10.3237	0.437157	0.287787	1.5253	0.127184	0.225001
SPD_RS07140	32.7737	0.407507	0.266726	1.52553	0.127128	0.225001
SPD_RS05275	2.71132	-0.655341	0.441094	-1.52143	0.128152	0.226512
SPD_RS04735	8.11061	0.492339	0.325776	1.51764	0.129105	0.227993
SPD_RS03440	1.58744	-0.863193	0.575408	-1.5165	0.129393	0.228301
SPD_RS00825	412.359	0.618091	0.407645	1.5157	0.129594	0.228453
SPD_RS05465	18.1266	0.404985	0.270807	1.5152	0.129723	0.228477
SPD_RS05110	1.59907	-0.854044	0.571567	-1.51428	0.129955	0.228684
SPD_RS00645	24.6571	0.466078	0.313993	1.51371	0.1301	0.228737
SPD_RS05180	3.06299	0.78474	0.505509	1.50972	0.131116	0.23028
SPD_RS06830	19.0625	-0.347719	0.228863	-1.50935	0.131209	0.23028
SPD_RS06080	32.562	-0.32286	0.215555	-1.50281	0.132887	0.23302
SPD_RS05980	12.4515	0.44011	0.298265	1.4998	0.133667	0.234183
SPD_RS08170	7.14093	-0.646652	0.433281	-1.49912	0.133842	0.234282
SPD_RS08765	7.22422	0.794764	0.520951	1.49605	0.13464	0.235334
SPD_RS09730	0.491194	1.26423	0.755952	1.4959	0.134679	0.235334
SPD_RS10845	20.307	-0.309819	0.20656	-1.49274	0.135505	0.23657
SPD_RS10590	10.9579	0.522349	0.352865	1.49017	0.136179	0.237537
SPD_RS10710	10.4199	0.438539	0.287576	1.48844	0.136634	0.238123
SPD_RS02645	7.79303	0.576173	0.399622	1.48175	0.138408	0.241004
SPD_RS09480	9.34095	-0.502159	0.338273	-1.48114	0.138568	0.241073
SPD_RS05000	1.74247	-0.763406	0.54385	-1.48044	0.138757	0.24119
SPD_RS06110	18.1192	0.411428	0.27889	1.47781	0.139458	0.242197
SPD_RS09560	10.4912	-0.490411	0.329575	-1.47688	0.139708	0.24242
SPD_RS03190	13.1882	-0.407768	0.274236	-1.47461	0.140319	0.243056
SPD_RS06815	0.522388	-1.11436	0.77106	-1.475	0.140212	0.243056
SPD_RS04155	20.0309	0.301191	0.205867	1.47381	0.140533	0.243216
SPD_RS05970	15.2689	-0.484057	0.323115	-1.47313	0.140716	0.243322
SPD_RS09855	11.186	-0.569488	0.388369	-1.47149	0.141159	0.243876
SPD_RS00830	990.123	0.650527	0.442308	1.46995	0.141576	0.244288
SPD_RS04455	1.39124	0.795484	0.691248	1.4697	0.141643	0.244288
SPD_RS08145	5.18777	-0.704822	0.476276	-1.46878	0.141892	0.244506
SPD_RS02150	45.074	0.234216	0.159021	1.46786	0.142143	0.244672
SPD_RS04325	0.946724	-1.08547	0.754999	-1.46752	0.142234	0.244672
SPD_RS06840	4.92986	-0.523418	0.363972	-1.46463	0.143023	0.245605
SPD_RS08735	1.1965	1.09449	0.742483	1.46497	0.142929	0.245605
SPD_RS01385	39.8259	-0.282191	0.192532	-1.4625	0.143605	0.246391
SPD_RS08150	6.66314	-0.726615	0.508466	-1.46085	0.144056	0.246954
SPD_RS03130	0.853154	-1.05264	0.725512	-1.46006	0.144274	0.247113
SPD_RS02275	2.12826	0.817052	0.539744	1.45853	0.144694	0.247408
SPD_RS07030	1.35275	-1.10793	0.785874	-1.45871	0.144644	0.247408
SPD_RS07880	10.8493	0.451088	0.309341	1.45588	0.145427	0.248448
SPD_RS10630	3.12556	-0.84298	0.577807	-1.45061	0.146889	0.25073
SPD_RS10330	31.6597	-0.26591	0.183787	-1.44753	0.147749	0.251983
SPD_RS05210	16.8807	-0.383786	0.264584	-1.44525	0.148388	0.252716
SPD_RS11125	2.20258	-0.969399	0.627106	-1.44509	0.148433	0.252716
SPD_RS00640	1.9855	0.847854	0.567399	1.44312	0.148988	0.253445
SPD_RS06615	19.1809	-0.365012	0.251876	-1.44019	0.149815	0.254634
SPD_RS10340	6.45679	-0.78275	0.539872	-1.4392	0.150094	0.254892
SPD_RS08670	54.4485	0.261505	0.18168	1.43752	0.15057	0.255482
SPD_RS08265	10.69	0.455109	0.318447	1.43505	0.151273	0.256456
SPD_RS02720	49.4773	0.324549	0.226694	1.42975	0.152788	0.258804
SPD_RS01360	16.1325	-0.49906	0.355781	-1.42497	0.154167	0.260919
SPD_RS08785	0.943909	0.891429	0.749705	1.42017	0.155557	0.263048
SPD_RS08290	30.8603	0.273741	0.191797	1.41844	0.156062	0.263678
SPD_RS03655	13.1684	-0.450256	0.315838	-1.41744	0.156353	0.263722
SPD_RS10885	28.0745	0.261467	0.185169	1.41773	0.15627	0.263722
SPD_RS03025	16.1826	0.600371	0.418733	1.41119	0.158187	0.266365
SPD_RS04070	9.99441	-0.418981	0.295017	-1.41162	0.158062	0.266365
SPD_RS03220	6.21387	-0.532075	0.378142	-1.405	0.160021	0.269224
SPD_RS07805	149.202	0.315053	0.224426	1.40269	0.16071	0.270155
SPD_RS00585	6.53645	-0.513451	0.364741	-1.39945	0.161678	0.271554
SPD_RS03465	5.89697	0.516937	0.365233	1.39601	0.162711	0.273059
SPD_RS06210	2.54311	-0.948493	0.683848	-1.39508	0.162991	0.273299
SPD_RS04515	0.967884	1.06587	0.705701	1.39103	0.164217	0.275123
SPD_RS09905	17.2405	-0.476645	0.348229	-1.39027	0.164447	0.275276
SPD_RS04005	19.2858	-0.307704	0.218928	-1.38881	0.164892	0.275788
SPD_RS07770	358.086	-0.185814	0.133432	-1.38757	0.165267	0.276034
SPD_RS08385	9.17628	0.42641	0.309384	1.38741	0.165316	0.276034
SPD_RS07560	6.90601	0.524738	0.379672	1.38579	0.16581	0.276628
SPD_RS06165	4.14242	-0.529104	0.390571	-1.38146	0.167136	0.278607
SPD_RS00450	1.13302	0.92497	0.707105	1.37944	0.167759	0.279411
SPD_RS09435	1.65875	-0.891714	0.649622	-1.37811	0.168168	0.279859
SPD_RS02300	1.02031	-1.02839	0.756742	-1.37699	0.168516	0.280204
SPD_RS06690	1.60757	-0.74818	0.539061	-1.37415	0.169394	0.281429
SPD_RS06960	12.9213	0.469631	0.339275	1.37298	0.169757	0.281797
SPD_RS07615	6.99856	-0.531681	0.386898	-1.37165	0.170171	0.282249
SPD_RS00510	7.68407	0.504898	0.352588	1.37077	0.170445	0.282469
SPD_RS04150	7.052	-0.55134	0.389864	-1.36593	0.17196	0.284742
SPD_RS09160	3.62635	-0.994157	0.741157	-1.36218	0.173142	0.286461
SPD_RS05450	29.9229	0.271138	0.202655	1.36098	0.173519	0.286847
SPD_RS01270	0.647885	-0.89827	0.692221	-1.35597	0.17511	0.289236
SPD_RS11245	0.710342	0.865745	0.706158	1.3551	0.175385	0.28945
SPD_RS08475	6.06825	0.628223	0.54586	1.35354	0.175884	0.290033
SPD_RS08955	12.7186	-0.403776	0.298749	-1.35105	0.17668	0.291106
SPD_RS07915	1.49082	0.870356	0.628543	1.35	0.177015	0.291417
SPD_RS03805	8.01952	-0.503836	0.370984	-1.34795	0.177674	0.291675
SPD_RS04495	32.2335	-0.268909	0.199729	-1.34886	0.17738	0.291675
SPD_RS04870	31.1927	0.259857	0.193266	1.34847	0.177507	0.291675
SPD_RS07980	7.42361	-0.772771	0.576023	-1.34769	0.177758	0.291675
SPD_RS03650	13.8753	-0.423291	0.314974	-1.34537	0.178505	0.29266
SPD_RS10785	0.470849	0.971685	0.731671	1.34253	0.179424	0.293925
SPD_RS03885	7.47479	-0.484313	0.369757	-1.34065	0.180034	0.294682
SPD_RS10900	2.53404	0.8599	0.686621	1.33371	0.182298	0.298143
SPD_RS10565	244.257	0.533326	0.402447	1.33076	0.183268	0.299483
SPD_RS03155	13.4223	-0.367785	0.279652	-1.32606	0.18482	0.301772
SPD_RS08750	0.684915	1.01119	0.674196	1.32481	0.185236	0.302202
SPD_RS02775	44.026	0.298269	0.226202	1.32182	0.186228	0.303574
SPD_RS10060	133.304	-0.151067	0.114752	-1.31734	0.187723	0.30576
SPD_RS00295	2.98021	0.75673	0.666017	1.31271	0.18928	0.308044
SPD_RS04490	4.81139	0.69707	0.568686	1.31065	0.189976	0.308924
SPD_RS01720	109.409	0.220478	0.168109	1.30974	0.190283	0.309004
SPD_RS04980	4.09474	-0.601361	0.452446	-1.30959	0.190336	0.309004
SPD_RS00515	1.21703	0.93372	0.625718	1.29958	0.193745	0.314284
SPD_RS04050	0.834776	0.80456	0.748382	1.29901	0.19394	0.314343
SPD_RS00925	3.26401	0.665323	0.527482	1.29792	0.194314	0.314694
SPD_RS05590	21.5478	-0.346322	0.26632	-1.29676	0.194712	0.315083
SPD_RS07370	22.9304	0.226715	0.173061	1.29619	0.19491	0.315147
SPD_RS09430	18.6034	0.320956	0.248907	1.28806	0.197724	0.319437
SPD_RS02320	21.2246	0.385631	0.300276	1.28634	0.198325	0.320148
SPD_RS10790	0.280223	-0.958857	0.785233	-1.28518	0.19873	0.320543
SPD_RS03570	35.5952	0.238722	0.184981	1.28414	0.199094	0.320617
SPD_RS03835	11.0588	0.370786	0.284648	1.28413	0.199098	0.320617
SPD_RS02850	2.8823	-0.578826	0.456068	-1.28235	0.199721	0.321361
SPD_RS08490	1.2777	-0.880376	0.671184	-1.27971	0.200646	0.322589
SPD_RS01880	5.01396	0.595121	0.467631	1.27839	0.201111	0.323076
SPD_RS09125	6.58971	-0.401346	0.324567	-1.27696	0.201618	0.323628
SPD_RS01705	0.892195	-0.924185	0.729882	-1.27629	0.201852	0.323743
SPD_RS05290	9.81705	0.408383	0.316935	1.27551	0.202128	0.323925
SPD_RS05335	38.6943	0.379563	0.302225	1.27386	0.202712	0.324599
SPD_RS02785	27.5931	0.330986	0.260164	1.27157	0.203525	0.32541
SPD_RS08260	10.7595	0.360909	0.282341	1.27152	0.203544	0.32541
SPD_RS00335	3.74657	0.811624	0.662363	1.26867	0.204559	0.326508
SPD_RS01665	19.4073	0.342833	0.27002	1.26887	0.204486	0.326508
SPD_RS11010	0.60049	0.861554	0.771816	1.26494	0.205892	0.328372
SPD_RS06880	4.02724	-0.465168	0.377071	-1.26383	0.206289	0.328743
SPD_RS03980	256.921	0.189627	0.150242	1.26115	0.207256	0.33002
SPD_RS06410	15.2109	0.320846	0.25972	1.25777	0.208474	0.331693
SPD_RS06265	1.44102	-0.722926	0.575388	-1.25641	0.208966	0.332211
SPD_RS05230	2.17325	-0.725112	0.571305	-1.25564	0.209247	0.332392
SPD_RS00035	6.43849	0.527643	0.42547	1.25109	0.210903	0.334756
SPD_RS00200	9.92848	-0.352579	0.290202	-1.24743	0.21224	0.336611
SPD_RS05425	1101.12	-0.240616	0.19308	-1.24638	0.212626	0.336955
SPD_RS10485	0.890005	0.95202	0.688511	1.2453	0.213023	0.337314
SPD_RS03800	16.7008	-0.377685	0.302014	-1.23444	0.21704	0.343402
SPD_RS10080	9.01579	-0.646393	0.519798	-1.22819	0.219376	0.346823
SPD_RS04540	13.3035	0.619588	0.544658	1.22548	0.220394	0.348139
SPD_RS07395	17.9963	-0.283186	0.232444	-1.22505	0.220558	0.348139
SPD_RS00775	10.0733	0.489459	0.417056	1.22037	0.222323	0.350647
SPD_RS04815	2.03075	0.679236	0.530571	1.21909	0.222809	0.351136
SPD_RS04160	22.8538	0.363248	0.298954	1.21804	0.223208	0.351487
SPD_RS03905	17.4198	0.306785	0.253055	1.21108	0.225864	0.355387
SPD_RS03125	19.5598	-0.397562	0.328466	-1.20908	0.226631	0.356313
SPD_RS10980	9.42591	0.368208	0.305289	1.20542	0.228041	0.358247
SPD_RS10855	41.9035	0.220947	0.184119	1.20176	0.229456	0.360186
SPD_RS02385	33.1263	-0.416004	0.331674	-1.20084	0.229812	0.360461
SPD_RS03740	0.743512	-0.89484	0.74055	-1.19906	0.230503	0.361145
SPD_RS08405	0.635914	0.906639	0.734974	1.19879	0.230611	0.361145
SPD_RS07750	14.1456	0.351629	0.294794	1.19752	0.231105	0.361575
SPD_RS07910	4.09048	-0.52452	0.449157	-1.19686	0.231362	0.361575
SPD_RS07935	6.45779	-0.449448	0.389745	-1.19622	0.231611	0.361575
SPD_RS11115	2.77477	0.655136	0.545488	1.19661	0.231459	0.361575
SPD_RS02765	23.9326	0.337689	0.281676	1.19536	0.231947	0.361816
SPD_RS00140	5.66786	0.502852	0.434858	1.19314	0.232814	0.362599
SPD_RS07940	6.95806	-0.485565	0.421793	-1.19357	0.232645	0.362599
SPD_RS04620	6.98035	-0.369094	0.316103	-1.19129	0.233539	0.363446
SPD_RS06820	6.95699	-0.403198	0.324288	-1.18849	0.234641	0.364874
SPD_RS04090	146.449	0.161632	0.135477	1.18795	0.234852	0.364919
SPD_RS11250	0.191296	-0.329564	0.517499	-1.18329	0.236694	0.367493
SPD_RS01320	6.33359	0.45318	0.377554	1.18212	0.237159	0.367929
SPD_RS00175	3.78295	0.649173	0.550946	1.17763	0.238944	0.370409
SPD_RS08950	7.96398	-0.391023	0.322489	-1.17368	0.240524	0.372568
SPD_RS05670	0.649631	-0.903717	0.750413	-1.17254	0.24098	0.372985
SPD_RS00025	8.65557	-0.373077	0.325835	-1.16979	0.242087	0.373577
SPD_RS03255	5.24178	-0.419418	0.356378	-1.17017	0.241932	0.373577
SPD_RS03325	0.579452	-0.87778	0.758746	-1.17038	0.241846	0.373577
SPD_RS09520	5.87269	-0.402753	0.341979	-1.16972	0.242113	0.373577
SPD_RS05615	3.44719	0.610684	0.500912	1.16826	0.2427	0.374194
SPD_RS11195	0.437385	-0.887542	0.757347	-1.16149	0.245444	0.378132
SPD_RS01965	0.883353	-0.844564	0.749259	-1.16025	0.245945	0.378457
SPD_RS02790	1.58287	0.752642	0.682486	1.16003	0.246035	0.378457
SPD_RS04805	3.41691	-0.754281	0.570777	-1.15904	0.246439	0.378786
SPD_RS05840	8.5422	-0.359036	0.307681	-1.15799	0.246869	0.379155
SPD_RS01545	3.17503	0.585073	0.481133	1.15738	0.247118	0.379245
SPD_RS05690	32.2573	0.208444	0.180627	1.15628	0.247567	0.379641
SPD_RS04355	6.74118	0.37232	0.318734	1.15136	0.249585	0.382442
SPD_RS00940	7.0946	0.524174	0.466541	1.15077	0.249826	0.382516
SPD_RS02285	11.8053	-0.335535	0.299898	-1.14842	0.250794	0.383703
SPD_RS05860	7.49228	-0.411489	0.351009	-1.14724	0.251284	0.384158
SPD_RS01480	22.9205	0.271209	0.235976	1.14614	0.251736	0.384554
SPD_RS04470	13.8858	0.298411	0.260473	1.14496	0.252224	0.38471
SPD_RS08920	25.5178	0.263705	0.229237	1.14517	0.252138	0.38471
SPD_RS00040	10.4972	0.353196	0.310076	1.13815	0.255058	0.388734
SPD_RS03020	1.75726	0.808339	0.652031	1.13768	0.255254	0.388735
SPD_RS05770	463.234	0.220251	0.193886	1.13625	0.25585	0.389346
SPD_RS00160	3.8497	0.674933	0.59543	1.13442	0.25662	0.390007
SPD_RS00540	15.184	0.285351	0.251134	1.13424	0.256693	0.390007
SPD_RS05370	26.4307	-0.227106	0.198572	-1.13381	0.256872	0.390007
SPD_RS00275	25.6872	0.431701	0.397648	1.13326	0.257103	0.390061
SPD_RS01870	122.733	-0.19325	0.170519	-1.13171	0.257756	0.390754
SPD_RS05485	26.0418	-0.255239	0.225659	-1.12972	0.258593	0.391724
SPD_RS01475	11.8356	0.376822	0.33404	1.12459	0.260762	0.39471
SPD_RS09220	0.317101	-0.869696	0.784806	-1.12096	0.262304	0.396743
SPD_RS09840	33.8989	-0.189612	0.169048	-1.1196	0.262884	0.397318
SPD_RS04425	14.7162	-0.394509	0.35625	-1.11847	0.263367	0.397747
SPD_RS08400	8.82259	-0.286367	0.268428	-1.11707	0.263966	0.398349
SPD_RS06155	153.972	0.16779	0.150587	1.11519	0.26477	0.399259
SPD_RS02700	5.18142	0.482869	0.440253	1.11202	0.266129	0.401005
SPD_RS08745	5.95254	-0.610479	0.542506	-1.11046	0.266802	0.401715
SPD_RS02445	23.004	-0.246866	0.223426	-1.10915	0.267367	0.402263
SPD_RS03610	28.0216	0.222065	0.202435	1.10847	0.267661	0.4024
SPD_RS04730	43.9212	-0.205781	0.185519	-1.10286	0.270086	0.40574
SPD_RS00085	0.25229	-0.429133	0.606616	-1.1011	0.270854	0.406587
SPD_RS03375	1.33709	-0.645121	0.610535	-1.09884	0.271839	0.407758
SPD_RS03965	13.5863	0.278396	0.24869	1.09386	0.274016	0.410715
SPD_RS03470	13.261	0.390325	0.364263	1.0875	0.276817	0.414601
SPD_RS09475	11.8881	-0.275744	0.253101	-1.0864	0.277301	0.415014
SPD_RS03385	1.27609	-0.718655	0.618044	-1.08517	0.277846	0.415518
SPD_RS01905	10.9351	0.394513	0.375609	1.08432	0.278225	0.415772
SPD_RS08675	0.730473	0.759839	0.717926	1.08368	0.278507	0.415882
SPD_RS04825	2.47909	-0.571388	0.513175	-1.08112	0.279646	0.417269
SPD_RS11165	0.408033	-0.820865	0.778613	-1.07985	0.28021	0.417799
SPD_RS01935	15.1467	-0.362892	0.33129	-1.07922	0.28049	0.417903
SPD_RS10515	4.69912	-0.624872	0.58409	-1.07804	0.281016	0.418374
SPD_RS07845	9.71931	-0.265961	0.252422	-1.07278	0.283372	0.421566
SPD_RS07590	14.7467	0.272727	0.253699	1.0723	0.283585	0.421569
SPD_RS04725	32.0373	-0.184184	0.171773	-1.07147	0.283956	0.421805
SPD_RS02100	70.1228	-0.321351	0.299887	-1.06937	0.284903	0.422267
SPD_RS03940	8.6917	-0.426598	0.388389	-1.06955	0.284822	0.422267
SPD_RS07890	26.1263	0.205961	0.197139	1.06952	0.284834	0.422267
SPD_RS05940	3.08079	0.496074	0.508055	1.06837	0.285354	0.422307
SPD_RS08760	6.42538	0.501616	0.453052	1.06876	0.28518	0.422307
SPD_RS08285	13.4748	-0.231623	0.219868	-1.06725	0.28586	0.422742
SPD_RS02460	1.97538	0.611653	0.722949	1.06276	0.287893	0.425432
SPD_RS08500	5.24525	-0.493244	0.460963	-1.06072	0.288818	0.426289
SPD_RS09510	10.3969	0.415087	0.390167	1.06054	0.288901	0.426289
SPD_RS06215	1.09267	-0.797666	0.750334	-1.05823	0.289953	0.427525
SPD_RS05220	46.0935	0.213362	0.202934	1.05773	0.29018	0.427543
SPD_RS03605	6.63427	-0.360801	0.33953	-1.05706	0.290483	0.427673
SPD_RS05070	1.08622	0.617033	0.749628	1.05242	0.292607	0.430483
SPD_RS02715	6.70904	-0.456882	0.439106	-1.05183	0.292876	0.43056
SPD_RS06150	17.5938	0.259395	0.245446	1.05095	0.293282	0.43084
SPD_RS00125	0.953067	-0.755357	0.782823	-1.04897	0.294193	0.431859
SPD_RS04125	0.474474	-0.7597	0.78491	-1.04774	0.294758	0.43237
SPD_RS03705	17.4899	0.280358	0.265305	1.04609	0.29552	0.433168
SPD_RS00030	46.7432	-0.189782	0.181651	-1.04504	0.296004	0.433559
SPD_RS00105	1.25313	-0.696519	0.693159	-1.03939	0.298622	0.437072
SPD_RS06825	9.11758	-0.287718	0.27551	-1.03775	0.299388	0.437871
SPD_RS09965	26.6953	-0.212286	0.205281	-1.03338	0.301428	0.440531
SPD_RS08820	20.487	0.317472	0.310365	1.03211	0.302022	0.441076
SPD_RS06005	44.9793	-0.186554	0.182631	-1.03061	0.302722	0.441774
SPD_RS03240	30.4451	-0.251963	0.242494	-1.0289	0.303525	0.441975
SPD_RS05555	4.20451	0.440473	0.439409	1.02905	0.303456	0.441975
SPD_RS06420	19.5421	-0.224592	0.218288	-1.02919	0.30339	0.441975
SPD_RS00685	0.383803	-0.731324	0.779117	-1.0269	0.304469	0.443026
SPD_RS06700	2.33102	0.51974	0.656373	1.02258	0.306505	0.445663
SPD_RS11075	2.97635	-0.419964	0.427524	-1.02068	0.307405	0.446646
SPD_RS06625	27.8677	-0.243971	0.239942	-1.0197	0.307871	0.446996
SPD_RS04375	10.2385	-0.279804	0.273095	-1.01862	0.308381	0.447411
SPD_RS08710	6.75936	-0.514526	0.492861	-1.01797	0.308694	0.447539
SPD_RS02020	12.5418	0.264905	0.259579	1.01708	0.309115	0.447612
SPD_RS06675	10.9911	0.28886	0.282694	1.01692	0.309194	0.447612
SPD_RS06560	63.5109	-0.15879	0.156558	-1.01108	0.311979	0.451316
SPD_RS10150	1.02147	-0.80794	0.691995	-1.00987	0.312557	0.451824
SPD_RS06750	17.1094	-0.557173	0.518809	-1.00428	0.315245	0.455379
SPD_RS00205	16.7301	-0.298013	0.301931	-1.00137	0.31665	0.457078
SPD_RS05655	0.259084	-0.772896	0.781635	-0.999286	0.317656	0.457866
SPD_RS07655	3.78494	-0.578142	0.576553	-0.999411	0.317596	0.457866
SPD_RS02695	2.46706	-0.575255	0.579566	-0.997659	0.318445	0.458671
SPD_RS03035	104.318	-0.264269	0.266486	-0.994639	0.319912	0.460119
SPD_RS04500	3.80191	-0.414953	0.420897	-0.994913	0.319778	0.460119
SPD_RS06900	5.66719	-0.384732	0.386009	-0.990898	0.321736	0.462408
SPD_RS11215	2.45844	0.46564	0.443883	0.98639	0.323942	0.465243
SPD_RS01390	2.31179	0.518728	0.507552	0.98429	0.324973	0.465915
SPD_RS07925	2.11888	0.534	0.489088	0.984737	0.324753	0.465915
SPD_RS08390	3.9241	0.444455	0.478176	0.984009	0.325111	0.465915
SPD_RS07380	52.793	-0.12409	0.128276	-0.974465	0.329826	0.472331
SPD_RS02530	2.00891	0.678245	0.743534	0.972652	0.330726	0.473281
SPD_RS01485	10.09	-0.311863	0.318932	-0.971867	0.331117	0.473499
SPD_RS03690	7.31243	0.480127	0.47954	0.967075	0.333506	0.476456
SPD_RS06085	11.0589	0.259963	0.271872	0.966763	0.333663	0.476456
SPD_RS00715	240.739	-0.117203	0.121587	-0.96452	0.334786	0.477033
SPD_RS04910	15.5106	-0.237009	0.246444	-0.965264	0.334413	0.477033
SPD_RS09915	71.7794	0.142912	0.148978	0.964633	0.334729	0.477033
SPD_RS03925	17.7962	0.215341	0.222536	0.963144	0.335475	0.477347
SPD_RS05845	18.2987	-0.230192	0.232553	-0.963125	0.335485	0.477347
SPD_RS06620	12.9371	-0.279533	0.290982	-0.962305	0.335896	0.477589
SPD_RS10655	10.5114	0.286572	0.287581	0.961831	0.336135	0.477589
SPD_RS04965	7.1836	0.326873	0.343432	0.960419	0.336845	0.477916
SPD_RS08200	5.28451	0.379607	0.404736	0.960496	0.336806	0.477916
SPD_RS06490	2.74525	0.506995	0.562619	0.951312	0.341446	0.484014
SPD_RS10605	2.6989	-0.4698	0.503787	-0.950953	0.341628	0.484014
SPD_RS04170	3.52459	-0.343712	0.384297	-0.950022	0.342101	0.48434
SPD_RS03075	22.4423	0.222347	0.237932	0.949151	0.342544	0.484622
SPD_RS01235	1.27107	-0.667974	0.705917	-0.948139	0.343059	0.485006
SPD_RS05200	4.01522	0.410096	0.45083	0.946929	0.343675	0.485206
SPD_RS06250	6.89585	-0.325585	0.35385	-0.946904	0.343688	0.485206
SPD_RS09495	2.16777	-0.431223	0.472475	-0.94266	0.345855	0.48792
SPD_RS07620	4.35841	-0.39783	0.421668	-0.940074	0.34718	0.489442
SPD_RS09735	7.12376	0.446012	0.469585	0.938474	0.348001	0.490253
SPD_RS00875	13.2226	0.240019	0.249497	0.934277	0.350161	0.492948
SPD_RS00850	8.64163	-0.287406	0.318477	-0.933078	0.35078	0.49347
SPD_RS03235	14.3732	-0.207722	0.223547	-0.931218	0.351741	0.494472
SPD_RS06045	24.1693	-0.334096	0.349857	-0.926022	0.354434	0.497908
SPD_RS03700	22.7329	0.226442	0.243661	0.921191	0.356951	0.50109
SPD_RS08140	11.9583	-0.282718	0.310919	-0.91971	0.357725	0.501469
SPD_RS09210	1.49807	0.586309	0.680269	0.919979	0.357584	0.501469
SPD_RS07410	8.81937	-0.24817	0.267992	-0.919197	0.357992	0.501491
SPD_RS02650	3.63757	0.408005	0.450725	0.917988	0.358625	0.502025
SPD_RS04690	16.0759	0.249522	0.27505	0.916805	0.359245	0.502539
SPD_RS08715	3.34831	-0.518261	0.591387	-0.916016	0.359658	0.502764
SPD_RS09955	6.16967	-0.351693	0.405119	-0.914	0.360717	0.503834
SPD_RS10945	52.0242	-0.33233	0.359906	-0.913596	0.360929	0.503834
SPD_RS06100	5.49241	-0.369361	0.409212	-0.912142	0.361694	0.504548
SPD_RS01035	38.1697	0.169922	0.186506	0.910484	0.362567	0.505059
SPD_RS04290	9.59327	-0.306472	0.331357	-0.910484	0.362567	0.505059
SPD_RS03665	30.3792	-0.241663	0.266262	-0.909243	0.363222	0.505607
SPD_RS05255	9.24433	-0.293429	0.320967	-0.908775	0.363469	0.505607
SPD_RS00580	4.91252	0.462727	0.577608	0.906982	0.364416	0.506219
SPD_RS04095	131.48	0.224373	0.24638	0.907331	0.364232	0.506219
SPD_RS01405	36.5579	-0.171065	0.189093	-0.906366	0.364742	0.506318
SPD_RS04850	18.5391	0.331309	0.368678	0.901649	0.367243	0.509435
SPD_RS05560	9.06288	-0.348947	0.36681	-0.900932	0.367624	0.509609
SPD_RS05355	61.3362	0.153106	0.172224	0.897791	0.369297	0.511571
SPD_RS08830	20.4625	0.305826	0.341693	0.8959	0.370306	0.512613
SPD_RS03540	34.4038	-0.184846	0.20789	-0.894157	0.371238	0.513545
SPD_RS10965	0.116603	-0.370326	0.635166	-0.888609	0.374213	0.517031
SPD_RS07635	20.194	-0.196731	0.21884	-0.888491	0.374277	0.517031
SPD_RS07740	11.9766	-0.262603	0.298676	-0.887516	0.374801	0.517397
SPD_RS00770	2.98027	0.435762	0.564445	0.886525	0.375334	0.517497
SPD_RS08825	18.6545	0.271503	0.308644	0.886417	0.375393	0.517497
SPD_RS04905	45.1699	0.276147	0.321411	0.880743	0.378457	0.52136
SPD_RS10575	39.7941	-0.372267	0.419985	-0.87861	0.379613	0.52259
SPD_RS07670	2.75521	-0.428543	0.497438	-0.877718	0.380097	0.522895
SPD_RS02795	1.60334	-0.471536	0.559291	-0.876658	0.380672	0.523326
SPD_RS10390	23.2061	-0.287339	0.317097	-0.873003	0.382661	0.525697
SPD_RS06940	3.58571	0.393666	0.47028	0.870671	0.383934	0.526719
SPD_RS09080	4.37423	-0.404095	0.434164	-0.870684	0.383927	0.526719
SPD_RS08360	15.3646	0.290567	0.332208	0.869765	0.384429	0.527035
SPD_RS00975	45.504	-0.155784	0.178704	-0.868015	0.385386	0.527622
SPD_RS03395	0.980322	-0.60897	0.706153	-0.868113	0.385333	0.527622
SPD_RS01690	17.6385	-0.176314	0.205798	-0.866596	0.386163	0.528322
SPD_RS03620	0.569994	-0.67737	0.78557	-0.863922	0.387631	0.529603
SPD_RS06780	0.345463	-0.688975	0.785319	-0.864328	0.387408	0.529603
SPD_RS08565	0.202652	-0.511306	0.728667	-0.863002	0.388136	0.52993
SPD_RS03245	5.11428	-0.461583	0.5476	-0.858534	0.390597	0.532925
SPD_RS02415	0.400315	-0.649827	0.771654	-0.857461	0.39119	0.533368
SPD_RS00700	32.4734	-0.223808	0.262937	-0.856517	0.391712	0.533612
SPD_RS00955	6.6626	0.295497	0.344201	0.855827	0.392093	0.533612
SPD_RS03920	5.50113	0.329422	0.381634	0.855683	0.392173	0.533612
SPD_RS07700	2.64594	-0.43448	0.484224	-0.854288	0.392946	0.533934
SPD_RS10795	0.776381	0.596344	0.683763	0.854533	0.39281	0.533934
SPD_RS06570	39.9722	-0.143315	0.168376	-0.851439	0.394526	0.535716
SPD_RS03295	3.70915	0.472327	0.579026	0.850674	0.39495	0.535927
SPD_RS00135	2.46016	-0.446574	0.529949	-0.846587	0.397225	0.538136
SPD_RS03070	1.38945	0.551222	0.720301	0.845326	0.397929	0.538136
SPD_RS05030	0.357574	-0.637936	0.781193	-0.845824	0.397651	0.538136
SPD_RS06415	15.3767	0.240206	0.286296	0.845863	0.397629	0.538136
SPD_RS10540	0.694492	-0.668427	0.784953	-0.845643	0.397752	0.538136
SPD_RS10440	8.71716	0.338948	0.427223	0.844068	0.398631	0.53872
SPD_RS03850	0.513146	-0.639925	0.758765	-0.842726	0.399382	0.539369
SPD_RS00355	11.6423	0.378671	0.504344	0.839175	0.401371	0.540383
SPD_RS02825	9.78504	-0.295644	0.345907	-0.839117	0.401404	0.540383
SPD_RS03695	39.5471	-0.139875	0.167184	-0.839249	0.401329	0.540383
SPD_RS04080	4.93457	-0.304698	0.357396	-0.839786	0.401028	0.540383
SPD_RS08680	19.3777	0.20157	0.244286	0.838964	0.401489	0.540383
SPD_RS05995	38.5358	0.152304	0.18016	0.837875	0.402101	0.540841
SPD_RS02155	5.46472	0.323318	0.37647	0.83739	0.402374	0.540842
SPD_RS01255	4.80676	-0.292131	0.379555	-0.835013	0.40371	0.542136
SPD_RS07015	2785.18	0.138172	0.165531	0.834711	0.40388	0.542136
SPD_RS09795	2.49838	-0.574099	0.698002	-0.834221	0.404157	0.542142
SPD_RS05330	0.214214	0.609178	0.78336	0.831784	0.405531	0.543619
SPD_RS00920	38.553	-0.18027	0.21765	-0.827938	0.407706	0.545792
SPD_RS04045	6.62682	0.291842	0.352639	0.828327	0.407485	0.545792
SPD_RS09925	30.5082	0.189622	0.228953	0.827464	0.407974	0.545792
SPD_RS04585	5.41752	-0.345459	0.422213	-0.825481	0.409098	0.546929
SPD_RS07325	9.68028	0.289132	0.353996	0.824161	0.409848	0.547293
SPD_RS09550	8.8363	-0.264234	0.339801	-0.824034	0.40992	0.547293
SPD_RS03790	25.415	-0.222349	0.266671	-0.820469	0.411949	0.549633
SPD_RS07795	3.94965	-0.383503	0.450431	-0.819531	0.412483	0.549978
SPD_RS03280	6.22068	0.330296	0.445704	0.81777	0.413489	0.550581
SPD_RS11225	0.636627	-0.545315	0.697653	-0.817914	0.413406	0.550581
SPD_RS03460	4.02705	-0.331902	0.416236	-0.814084	0.415597	0.553018
SPD_RS05350	59.7274	0.257344	0.316848	0.811186	0.417259	0.55453
SPD_RS08380	2.42382	-0.40205	0.51449	-0.811133	0.417289	0.55453
SPD_RS03775	21.5489	-0.170156	0.206636	-0.808424	0.418847	0.556228
SPD_RS04935	45.2746	-0.203182	0.252088	-0.806275	0.420084	0.557501
SPD_RS04405	11.4207	-0.290415	0.365762	-0.801822	0.422656	0.560358
SPD_RS09805	0.630882	0.616927	0.741248	0.801573	0.4228	0.560358
SPD_RS00360	5.88004	-0.442156	0.487927	-0.788077	0.430652	0.570005
SPD_RS06965	9.17379	0.266264	0.340853	0.78839	0.430469	0.570005
SPD_RS00210	2.25561	0.400904	0.455553	0.786366	0.431653	0.57032
SPD_RS08300	41.3251	-0.127117	0.162743	-0.786204	0.431748	0.57032
SPD_RS10445	7.0146	0.272144	0.410965	0.786527	0.431559	0.57032
SPD_RS05755	3.21355	0.405987	0.519186	0.784136	0.43296	0.571542
SPD_RS05920	37.6292	0.142327	0.181628	0.780852	0.434889	0.573588
SPD_RS11080	1.22285	0.497807	0.679781	0.780346	0.435187	0.573588
SPD_RS07900	33.6225	0.151423	0.195577	0.780029	0.435374	0.573588
SPD_RS11145	0.393334	-0.618366	0.784768	-0.777552	0.436833	0.57513
SPD_RS09240	0.267274	-0.243719	0.63615	-0.775614	0.437977	0.576255
SPD_RS04085	89.1117	0.124614	0.159044	0.774298	0.438755	0.576517
SPD_RS10265	23.1425	-0.169405	0.216788	-0.774538	0.438613	0.576517
SPD_RS09285	8.81542	-0.258763	0.32937	-0.772852	0.43961	0.57726
SPD_RS09360	246.35	0.0844571	0.109856	0.768767	0.442032	0.580057
SPD_RS04990	15.8637	-0.186418	0.239663	-0.767921	0.442534	0.580334
SPD_RS03315	1.55635	0.487232	0.667021	0.766452	0.443408	0.581097
SPD_RS05625	0.930342	0.54268	0.671528	0.76577	0.443813	0.581247
SPD_RS01310	0.621028	0.609127	0.725532	0.765212	0.444145	0.581299
SPD_RS10335	1.48601	-0.488976	0.68036	-0.764359	0.444654	0.581582
SPD_RS09845	19.9602	-0.144193	0.192558	-0.763655	0.445073	0.581749
SPD_RS09455	72.0703	-0.161685	0.213793	-0.760918	0.446706	0.583501
SPD_RS03230	21.1541	-0.171401	0.227645	-0.758926	0.447897	0.584191
SPD_RS04520	1.93009	-0.399698	0.562195	-0.759434	0.447593	0.584191
SPD_RS11210	2.99092	-0.39946	0.477504	-0.758562	0.448115	0.584191
SPD_RS02325	6.76477	-0.222876	0.305902	-0.758007	0.448447	0.584242
SPD_RS08070	3.72251	-0.312375	0.420251	-0.75201	0.452045	0.588545
SPD_RS00300	8.42759	0.383686	0.543008	0.749592	0.4535	0.588894
SPD_RS02755	67.6883	0.0844908	0.11196	0.749796	0.453378	0.588894
SPD_RS04635	8.58753	-0.209889	0.291549	-0.749109	0.453791	0.588894
SPD_RS05175	28.4528	-0.132648	0.175639	-0.749211	0.45373	0.588894
SPD_RS06605	28.078	-0.192239	0.253887	-0.750239	0.453111	0.588894
SPD_RS02625	1.92051	-0.471455	0.661975	-0.748308	0.454275	0.589137
SPD_RS05090	1.6048	-0.53324	0.662537	-0.747161	0.454967	0.589651
SPD_RS06315	0.272846	0.465573	0.774121	0.746457	0.455391	0.589818
SPD_RS07400	22.2224	-0.202842	0.272729	-0.744307	0.456691	0.591117
SPD_RS06010	58.8843	-0.143749	0.194734	-0.743388	0.457247	0.591452
SPD_RS01725	92.4327	0.119294	0.160148	0.74044	0.459033	0.592608
SPD_RS02140	73.5552	-0.15003	0.203694	-0.740533	0.458977	0.592608
SPD_RS10120	62.3235	-0.18092	0.243451	-0.740687	0.458883	0.592608
SPD_RS11015	3.10942	-0.311078	0.436378	-0.738379	0.460284	0.593838
SPD_RS05420	4.35014	0.367897	0.487766	0.73645	0.461457	0.594966
SPD_RS00550	7.74119	0.351225	0.483741	0.735648	0.461945	0.595209
SPD_RS05005	1.67751	-0.372978	0.537448	-0.73497	0.462358	0.595356
SPD_RS10270	46.9298	0.186686	0.256613	0.731584	0.464423	0.597629
SPD_RS09590	3.93583	-0.303052	0.440902	-0.727288	0.46705	0.600621
SPD_RS04440	3.64893	-0.315664	0.442503	-0.725018	0.468441	0.60183
SPD_RS05215	47.8921	0.142411	0.199163	0.724769	0.468594	0.60183
SPD_RS08495	2.59683	-0.491883	0.597737	-0.723542	0.469347	0.602409
SPD_RS00285	21.8577	0.245198	0.341592	0.721589	0.470547	0.603418
SPD_RS05835	28.5202	-0.138508	0.19019	-0.721278	0.470738	0.603418
SPD_RS03215	0.916055	0.538743	0.674436	0.720329	0.471322	0.603778
SPD_RS03715	82.7721	0.0912846	0.126919	0.718097	0.472698	0.60515
SPD_RS00845	48.6787	-0.212845	0.299973	-0.717379	0.47314	0.605328
SPD_RS08880	9.79342	0.377952	0.568441	0.716436	0.473722	0.605684
SPD_RS10990	2.00198	0.421229	0.579938	0.713861	0.475313	0.607328
SPD_RS08655	10.7739	0.186534	0.25896	0.710526	0.477378	0.609575
SPD_RS09810	1.32344	0.416909	0.777609	0.706662	0.479777	0.612245
SPD_RS01735	187.07	0.0951797	0.134866	0.705207	0.480682	0.613007
SPD_RS03310	2.56675	0.409121	0.713004	0.70385	0.481526	0.613299
SPD_RS09710	5.93068	0.269514	0.364117	0.704159	0.481334	0.613299
SPD_RS09250	100.696	-0.115756	0.165548	-0.702236	0.482532	0.614187
SPD_RS10520	3.38171	-0.43997	0.598084	-0.698986	0.484561	0.615983
SPD_RS10950	31.8259	-0.143255	0.199649	-0.699194	0.48443	0.615983
SPD_RS02365	10.5773	-0.21241	0.298418	-0.697116	0.48573	0.617076
SPD_RS02240	52.9034	-0.144709	0.210534	-0.690926	0.489612	0.621611
SPD_RS11230	0.4934	-0.491546	0.716939	-0.690294	0.490009	0.621719
SPD_RS05075	1.60478	0.466657	0.659152	0.689578	0.490459	0.621894
SPD_RS09425	52.3167	-0.121556	0.177151	-0.688215	0.491317	0.622585
SPD_RS08780	45.2728	0.167721	0.244543	0.685942	0.492749	0.624003
SPD_RS06260	1.01771	-0.475081	0.687663	-0.684532	0.493639	0.624733
SPD_RS07180	59.6908	-0.111108	0.16268	-0.680925	0.495919	0.626821
SPD_RS10600	61.3398	0.138485	0.205081	0.681113	0.4958	0.626821
SPD_RS02760	17.6968	-0.145058	0.214143	-0.678893	0.497206	0.627648
SPD_RS06200	0.989355	0.3961	0.730848	0.679277	0.496962	0.627648
SPD_RS10545	0.232719	0.523801	0.783225	0.6784	0.497518	0.627648
SPD_RS05445	0.36531	-0.424317	0.764211	-0.675849	0.499137	0.629291
SPD_RS06985	23.7671	-0.129653	0.193167	-0.673958	0.500338	0.630407
SPD_RS08775	19.7733	0.184668	0.277744	0.670845	0.502319	0.632503
SPD_RS07950	14.558	-0.269593	0.416484	-0.669818	0.502974	0.632927
SPD_RS00815	597.353	0.260095	0.388876	0.669061	0.503456	0.633134
SPD_RS01715	267.188	-0.0961953	0.144733	-0.665998	0.505412	0.635193
SPD_RS01915	1.19863	-0.558757	0.783074	-0.664356	0.506462	0.636112
SPD_RS02260	3.99229	-0.26371	0.414763	-0.662749	0.507491	0.637002
SPD_RS04865	7.96403	-0.276642	0.423312	-0.662001	0.507971	0.637202
SPD_RS02705	6.28672	0.293552	0.453759	0.659167	0.509788	0.63908
SPD_RS04615	12.6599	-0.156875	0.246143	-0.65817	0.510429	0.639481
SPD_RS04595	31.9692	-0.139977	0.209399	-0.656503	0.5115	0.64042
SPD_RS05635	12.0844	-0.179499	0.281358	-0.653083	0.513703	0.642774
SPD_RS08695	3.99947	0.301677	0.452318	0.651843	0.514502	0.64337
SPD_RS04795	2.43276	0.299397	0.699929	0.650705	0.515237	0.643481
SPD_RS09850	39.5669	-0.0882605	0.137776	-0.650741	0.515214	0.643481
SPD_RS11155	1.60703	0.356629	0.668786	0.648134	0.516898	0.644503
SPD_RS03490	70.4717	-0.119672	0.185404	-0.646436	0.517997	0.644503
SPD_RS04410	26.197	0.171535	0.264191	0.648931	0.516383	0.644503
SPD_RS05095	1.72694	0.264485	0.72492	0.647898	0.517051	0.644503
SPD_RS07095	27.1242	0.128204	0.195371	0.646512	0.517948	0.644503
SPD_RS10745	13.6203	0.18162	0.276621	0.647365	0.517396	0.644503
SPD_RS02045	28.1846	-0.230499	0.344922	-0.644534	0.519229	0.645634
SPD_RS06995	0.234753	-0.315371	0.685754	-0.638788	0.522961	0.649868
SPD_RS01315	9.69988	0.201966	0.31252	0.635641	0.525011	0.651947
SPD_RS06800	0.722991	-0.571002	0.78429	-0.635214	0.525289	0.651947
SPD_RS02635	1.93406	-0.255074	0.486012	-0.634358	0.525847	0.652234
SPD_RS01055	12.2522	-0.330652	0.5213	-0.630083	0.52864	0.65529
SPD_RS03670	11.1091	0.171954	0.273754	0.629186	0.529228	0.65561
SPD_RS05225	0.435393	-0.520721	0.784857	-0.62866	0.529571	0.655628
SPD_RS06810	144.411	-0.105295	0.168244	-0.627374	0.530414	0.656264
SPD_RS04655	1.50234	-0.563555	0.778662	-0.626693	0.53086	0.656401
SPD_RS07270	40.9252	-0.0905191	0.145508	-0.626199	0.531184	0.656401
SPD_RS09705	1702.46	-0.135788	0.217721	-0.623778	0.532773	0.657957
SPD_RS07255	9.86631	0.208413	0.338318	0.621974	0.533959	0.659013
SPD_RS08375	16.2388	-0.198748	0.314511	-0.619225	0.535768	0.660836
SPD_RS02515	5.82809	-0.233195	0.392671	-0.61347	0.539566	0.665108
SPD_RS07465	63.9543	-0.0947281	0.15624	-0.60879	0.542664	0.668513
SPD_RS04915	2.14099	-0.280552	0.477643	-0.606496	0.544185	0.669974
SPD_RS07365	51.8251	0.0852652	0.141428	0.603514	0.546167	0.671998
SPD_RS05820	75.9751	-0.0954237	0.16039	-0.600785	0.547983	0.673817
SPD_RS10310	0.708298	-0.355103	0.767042	-0.59934	0.548946	0.674584
SPD_RS08015	16.5902	-0.149045	0.252313	-0.597626	0.550089	0.675572
SPD_RS11035	1.80957	0.175687	0.648712	0.592376	0.553599	0.679463
SPD_RS04535	3.06548	0.245898	0.658252	0.59153	0.554165	0.679739
SPD_RS07265	13.0834	-0.179301	0.306713	-0.59059	0.554795	0.680094
SPD_RS02670	7.07235	-0.259667	0.42296	-0.587603	0.556799	0.681711
SPD_RS06945	12.9876	0.166552	0.321543	0.587928	0.55658	0.681711
SPD_RS01860	49.791	0.119029	0.20415	0.58586	0.55797	0.682725
SPD_RS04625	10.7231	0.189634	0.31637	0.5805	0.561578	0.686717
SPD_RS05650	3.61565	-0.229576	0.421394	-0.579604	0.562181	0.687034
SPD_RS01925	3.55158	-0.36984	0.54001	-0.578236	0.563105	0.68774
SPD_RS09095	1.335	-0.371691	0.653345	-0.577241	0.563777	0.688139
SPD_RS05080	0.627717	-0.422295	0.749891	-0.576124	0.564532	0.688217
SPD_RS07650	1.26703	-0.499509	0.7805	-0.576457	0.564307	0.688217
SPD_RS04765	10.4593	-0.185241	0.311391	-0.575436	0.564996	0.688266
SPD_RS08700	5.10084	0.236109	0.394158	0.574532	0.565608	0.688266
SPD_RS09720	11.8587	0.215267	0.362006	0.574778	0.565442	0.688266
SPD_RS04605	4.69435	-0.213101	0.393569	-0.574019	0.565955	0.688268
SPD_RS03305	5.77072	0.248003	0.446636	0.570935	0.568043	0.690386
SPD_RS11140	0.167869	0.385895	0.727429	0.567461	0.570401	0.692829
SPD_RS00185	10.4242	0.219277	0.381353	0.56589	0.571468	0.693702
SPD_RS02130	88.8557	-0.0918431	0.163144	-0.56513	0.571986	0.693907
SPD_RS06760	9.16332	-0.390835	0.524245	-0.560755	0.574965	0.697097
SPD_RS10530	0.58003	0.470663	0.757851	0.557886	0.576922	0.699044
SPD_RS10720	6.21047	0.191223	0.310736	0.557133	0.577437	0.699242
SPD_RS06015	40.1343	0.114393	0.20489	0.555152	0.578791	0.700456
SPD_RS04860	13.2117	0.150292	0.264091	0.55367	0.579804	0.700463
SPD_RS08280	18.3084	-0.135463	0.247	-0.553602	0.579851	0.700463
SPD_RS08885	2.49648	0.330849	0.531522	0.554526	0.579219	0.700463
SPD_RS05915	0.79189	0.449726	0.763931	0.549288	0.582808	0.702756
SPD_RS09570	91.6157	-0.104852	0.192447	-0.54971	0.582518	0.702756
SPD_RS09815	0.476581	-0.425339	0.775543	-0.549935	0.582364	0.702756
SPD_RS02245	79.7948	0.0859269	0.157018	0.545925	0.585117	0.704938
SPD_RS10840	10.5049	-0.189481	0.315082	-0.545623	0.585325	0.704938
SPD_RS01910	2.94877	0.254752	0.491879	0.543873	0.586529	0.70521
SPD_RS07985	2.10426	0.356512	0.592777	0.543624	0.5867	0.70521
SPD_RS09370	0.138289	-0.374527	0.707872	-0.543236	0.586967	0.70521
SPD_RS09485	16.0086	-0.158388	0.291756	-0.543818	0.586567	0.70521
SPD_RS09715	19.3728	-0.15052	0.282406	-0.542526	0.587456	0.705373
SPD_RS04235	0.604874	0.267373	0.751478	0.541136	0.588414	0.706097
SPD_RS02665	4.20419	-0.268219	0.43473	-0.537363	0.591017	0.70813
SPD_RS07835	91.8431	0.0556538	0.103887	0.537134	0.591175	0.70813
SPD_RS08395	23.1643	-0.120291	0.228522	-0.53783	0.590694	0.70813
SPD_RS07170	12.1663	-0.150202	0.271018	-0.536551	0.591578	0.708187
SPD_RS03970	34.5649	-0.106761	0.199078	-0.534462	0.593022	0.709489
SPD_RS11160	0.387874	0.416156	0.777868	0.533746	0.593517	0.709656
SPD_RS04750	1.10457	-0.454701	0.784405	-0.532012	0.594717	0.710664
SPD_RS04950	1.97598	0.283981	0.555769	0.531309	0.595205	0.71082
SPD_RS02360	6.98107	0.22701	0.4117	0.528393	0.597227	0.712747
SPD_RS09120	13.3658	-0.136926	0.260299	-0.52795	0.597534	0.712747
SPD_RS00370	2.99818	0.28173	0.54798	0.525154	0.599476	0.714636
SPD_RS08730	0.922465	-0.418639	0.710551	-0.524155	0.600171	0.715036
SPD_RS03180	15.1538	0.143021	0.283396	0.523228	0.600815	0.715376
SPD_RS03300	6.02218	0.25709	0.557705	0.519983	0.603075	0.717638
SPD_RS03365	4.35942	0.229102	0.431719	0.519018	0.603748	0.71801
SPD_RS06050	8.74406	-0.221019	0.377013	-0.51822	0.604305	0.718243
SPD_RS05530	20.0564	-0.123548	0.235294	-0.515014	0.606543	0.720422
SPD_RS08815	6.86944	0.179609	0.361782	0.514558	0.606862	0.720422
SPD_RS03005	0.118929	-0.275223	0.629994	-0.512953	0.607984	0.721325
SPD_RS10410	0.430112	-0.327504	0.781307	-0.511639	0.608903	0.721985
SPD_RS02340	10.5458	-0.189067	0.374417	-0.510238	0.609885	0.722719
SPD_RS10015	0.112727	-0.325327	0.696294	-0.509465	0.610426	0.722931
SPD_RS03765	4.67824	-0.221538	0.41606	-0.508532	0.61108	0.723275
SPD_RS01330	25.0815	0.116407	0.229607	0.501359	0.616119	0.728718
SPD_RS02885	17.0745	-0.151228	0.298335	-0.500677	0.616598	0.728718
SPD_RS09600	0.887195	0.396237	0.744798	0.500425	0.616776	0.728718
SPD_RS04970	2.9643	0.289263	0.54072	0.497346	0.618945	0.730847
SPD_RS06730	2.86213	-0.243554	0.523788	-0.495251	0.620423	0.732158
SPD_RS01645	29.9323	0.0874461	0.181239	0.493042	0.621983	0.732697
SPD_RS03780	44.6007	-0.152982	0.307142	-0.493225	0.621854	0.732697
SPD_RS10570	59.993	0.209047	0.430615	0.493954	0.621339	0.732697
SPD_RS00165	1.94328	0.301	0.597276	0.492248	0.622544	0.732924
SPD_RS03160	18.5763	0.106245	0.211203	0.491295	0.623218	0.733284
SPD_RS00945	8.31594	-0.167936	0.348466	-0.48833	0.625316	0.735031
SPD_RS05905	58.1004	0.0889054	0.186162	0.488154	0.625441	0.735031
SPD_RS03200	2.69909	0.20883	0.474994	0.485847	0.627075	0.73565
SPD_RS09205	2.52515	-0.290166	0.522825	-0.486298	0.626756	0.73565
SPD_RS09950	2.6071	0.252826	0.451231	0.485875	0.627055	0.73565
SPD_RS01940	26.3744	-0.151324	0.30236	-0.484261	0.628201	0.735832
SPD_RS03185	4.28724	-0.236561	0.467506	-0.484067	0.628338	0.735832
SPD_RS03760	11.3277	-0.220521	0.435196	-0.484934	0.627723	0.735832
SPD_RS02820	388.116	0.0766049	0.158611	0.481834	0.629924	0.73639
SPD_RS07695	6.79084	-0.207461	0.382647	-0.482734	0.629285	0.73639
SPD_RS10285	53.2538	-0.0754122	0.157015	-0.482339	0.629565	0.73639
SPD_RS05730	12.6864	0.128566	0.271347	0.480771	0.630679	0.736841
SPD_RS07230	32.4187	0.120946	0.25916	0.477048	0.633328	0.739501
SPD_RS01355	18.1963	-0.123323	0.265262	-0.47332	0.635985	0.742168
SPD_RS01520	0.365562	0.300424	0.783227	0.468903	0.639139	0.745413
SPD_RS00340	4.87708	0.254527	0.564533	0.466633	0.640762	0.74556
SPD_RS04705	25.9514	-0.108571	0.23002	-0.467722	0.639983	0.74556
SPD_RS07000	0.126806	-0.171664	0.552296	-0.467457	0.640173	0.74556
SPD_RS11240	0.89727	0.232137	0.784206	0.466756	0.640675	0.74556
SPD_RS03455	2.91504	-0.237746	0.489303	-0.465374	0.641664	0.746173
SPD_RS02410	0.472628	-0.293732	0.74646	-0.463554	0.642967	0.747253
SPD_RS06065	0.635077	0.383401	0.730555	0.460683	0.645026	0.749208
SPD_RS00870	4.71849	0.18176	0.386239	0.456924	0.647726	0.751905
SPD_RS08305	11.9646	-0.114596	0.260887	-0.455172	0.648986	0.752929
SPD_RS04295	39.9852	0.0937306	0.210185	0.450928	0.652041	0.756034
SPD_RS01710	2.84595	0.268389	0.539373	0.450089	0.652646	0.756295
SPD_RS01920	0.911452	0.265141	0.72606	0.448815	0.653565	0.75692
SPD_RS05855	6.69823	0.155799	0.372352	0.447323	0.654642	0.757726
SPD_RS00350	5.50772	-0.303895	0.64479	-0.446753	0.655054	0.757762
SPD_RS09215	1.98767	-0.322962	0.62101	-0.445983	0.65561	0.757966
SPD_RS07775	399.987	-0.0657296	0.146718	-0.444446	0.65672	0.758809
SPD_RS03445	0.422647	-0.399751	0.784256	-0.443589	0.65734	0.759084
SPD_RS08075	2.60703	-0.157304	0.449701	-0.440641	0.659473	0.761106
SPD_RS10555	3.11997	-0.233242	0.570972	-0.438693	0.660884	0.762294
SPD_RS00365	1.6327	-0.161965	0.506851	-0.43762	0.661662	0.762749
SPD_RS04985	3.87068	0.178533	0.442348	0.432268	0.665547	0.766784
SPD_RS01450	24.9986	0.0880476	0.204119	0.430851	0.666576	0.767526
SPD_RS04350	4.87109	-0.191761	0.447107	-0.426376	0.669834	0.770831
SPD_RS03360	6.15574	-0.181457	0.447306	-0.423617	0.671845	0.7727
SPD_RS09740	14.2823	0.10625	0.255075	0.4208	0.673901	0.774617
SPD_RS03260	7.21049	0.1328	0.363017	0.417318	0.676445	0.775142
SPD_RS04940	13.9333	0.126797	0.312261	0.417232	0.676509	0.775142
SPD_RS06000	47.6535	-0.0828599	0.200675	-0.419029	0.675195	0.775142
SPD_RS06705	1.93165	0.265416	0.567615	0.41698	0.676693	0.775142
SPD_RS08195	7.01057	-0.139904	0.343893	-0.417978	0.675963	0.775142
SPD_RS09790	2.81904	0.262332	0.739152	0.418939	0.675261	0.775142
SPD_RS05190	49.3123	-0.073273	0.17393	-0.416387	0.677127	0.775193
SPD_RS08975	0.120368	-0.307419	0.751745	-0.415254	0.677956	0.775697
SPD_RS10090	42.7704	0.08109	0.199933	0.408791	0.682693	0.780669
SPD_RS10725	2.39331	0.256535	0.530429	0.407395	0.683718	0.781392
SPD_RS00310	10.7493	0.121075	0.303339	0.405744	0.68493	0.782329
SPD_RS03820	144.678	0.0392216	0.0971662	0.404803	0.685622	0.78267
SPD_RS01900	7.83443	0.140673	0.372857	0.40283	0.687073	0.783877
SPD_RS10495	2.53396	-0.179737	0.518672	-0.397751	0.690814	0.787694
SPD_RS02175	20.1068	-0.0838642	0.212	-0.397121	0.691278	0.787772
SPD_RS02960	0.248889	-0.310091	0.784843	-0.395773	0.692272	0.788004
SPD_RS06610	15.0125	-0.0877136	0.225135	-0.395877	0.692196	0.788004
SPD_RS01300	7.81347	0.139345	0.362899	0.393329	0.694077	0.789606
SPD_RS04525	2.13173	-0.237486	0.576041	-0.392685	0.694552	0.789697
SPD_RS05825	13.0863	-0.118095	0.31102	-0.386708	0.698973	0.794269
SPD_RS00120	1.78698	-0.265279	0.61085	-0.383032	0.701696	0.795977
SPD_RS02435	3.67625	-0.162928	0.429897	-0.382522	0.702074	0.795977
SPD_RS06330	0.233104	-0.259665	0.734021	-0.383314	0.701487	0.795977
SPD_RS09150	1.26663	0.304173	0.738623	0.383258	0.701529	0.795977
SPD_RS05470	109.018	-0.070566	0.184565	-0.381706	0.702679	0.79621
SPD_RS11135	1.38975	-0.207753	0.624107	-0.378454	0.705093	0.798491
SPD_RS03055	6.88032	-0.155087	0.371756	-0.377894	0.705509	0.798508
SPD_RS05375	60.1288	-0.0684549	0.178756	-0.373807	0.708548	0.801037
SPD_RS08740	3.55575	0.19387	0.481395	0.373824	0.708535	0.801037
SPD_RS01305	7.42716	0.148493	0.42671	0.372605	0.709442	0.801593
SPD_RS05065	0.776203	-0.347198	0.773174	-0.370472	0.711031	0.802933
SPD_RS03080	9.99029	-0.118367	0.306265	-0.3633	0.716381	0.807601
SPD_RS05280	10.3902	-0.104491	0.296335	-0.364154	0.715743	0.807601
SPD_RS05960	3.74214	-0.157482	0.407906	-0.363665	0.716109	0.807601
SPD_RS11175	8.9888	0.17368	0.442752	0.361463	0.717753	0.80869
SPD_RS04305	11.7617	-0.127788	0.324552	-0.360548	0.718437	0.809003
SPD_RS11120	0.463835	0.231581	0.77487	0.358043	0.720311	0.810655
SPD_RS10615	1.4159	-0.281079	0.701193	-0.356043	0.721808	0.811881
SPD_RS09115	16.9981	-0.0931729	0.266824	-0.35286	0.724194	0.813646
SPD_RS10535	0.729377	-0.309581	0.729838	-0.352955	0.724122	0.813646
SPD_RS05830	20.1886	0.0919929	0.269386	0.350907	0.725658	0.814832
SPD_RS06835	5.07916	0.12742	0.357475	0.349873	0.726434	0.815243
SPD_RS00750	5.50125	0.128929	0.393139	0.349277	0.726881	0.815286
SPD_RS05925	7.99641	-0.162263	0.373855	-0.346201	0.729191	0.817417
SPD_RS07995	0.344636	0.199546	0.782416	0.34456	0.730425	0.817879
SPD_RS08845	11.8896	-0.106584	0.313653	-0.344876	0.730187	0.817879
SPD_RS00690	0.289337	-0.302864	0.783039	-0.343167	0.731473	0.818592
SPD_RS01015	17.7669	-0.0861466	0.268346	-0.341744	0.732544	0.81933
SPD_RS07060	201.54	-0.0405555	0.119843	-0.33973	0.73406	0.820565
SPD_RS09165	0.512689	0.166916	0.76423	0.337905	0.735435	0.821641
SPD_RS05365	7.51879	0.0903876	0.368453	0.336866	0.736218	0.822055
SPD_RS05660	0.252072	-0.259008	0.771889	-0.336289	0.736653	0.82208
SPD_RS04055	2.38575	-0.233221	0.659118	-0.334929	0.737679	0.822764
SPD_RS02840	2.90717	0.176255	0.538839	0.332909	0.739203	0.823677
SPD_RS08515	0.29044	0.190956	0.771029	0.332747	0.739325	0.823677
SPD_RS02105	47.9081	-0.105748	0.31718	-0.330605	0.740943	0.825019
SPD_RS03545	31.5799	-0.0611139	0.186389	-0.325236	0.745003	0.827769
SPD_RS05800	52.9652	0.0646014	0.197464	0.325181	0.745044	0.827769
SPD_RS07520	25.9269	-0.0871621	0.278041	-0.325139	0.745076	0.827769
SPD_RS10380	9.25319	-0.153878	0.457874	-0.325433	0.744853	0.827769
SPD_RS06585	37.1607	-0.0505514	0.154044	-0.323257	0.746501	0.82889
SPD_RS09825	1.18048	0.219064	0.693257	0.320493	0.748595	0.830752
SPD_RS03195	7.94496	0.0883224	0.316315	0.319043	0.749694	0.831509
SPD_RS08855	21.1667	-0.0617766	0.198304	-0.318098	0.750411	0.831841
SPD_RS04390	0.283589	-0.187431	0.73974	-0.31695	0.751281	0.832343
SPD_RS00745	7.23994	0.098511	0.31969	0.313363	0.754005	0.834432
SPD_RS03900	11.6478	0.109503	0.345616	0.313828	0.753652	0.834432
SPD_RS06145	40.9967	0.050411	0.169802	0.307837	0.758207	0.838616
SPD_RS06550	13.8851	-0.0818276	0.26426	-0.302664	0.762146	0.842505
SPD_RS09595	0.610433	0.105081	0.75894	0.301033	0.763389	0.843412
SPD_RS06575	35.1968	-0.0672232	0.222751	-0.298359	0.765429	0.845197
SPD_RS06465	12.2643	0.0883401	0.280614	0.297188	0.766323	0.845715
SPD_RS03330	0.152646	-0.21148	0.718389	-0.290473	0.771454	0.850906
SPD_RS04505	20.3599	0.0818668	0.294663	0.287778	0.773516	0.852709
SPD_RS11025	1.73413	0.118627	0.633633	0.286883	0.774202	0.852992
SPD_RS00910	2.48965	-0.141582	0.549672	-0.284162	0.776286	0.854816
SPD_RS02780	10.0914	-0.0817312	0.287334	-0.283198	0.777025	0.855157
SPD_RS01795	69.1469	0.0487721	0.176862	0.278099	0.780936	0.858324
SPD_RS06580	38.4183	-0.0428511	0.153889	-0.2772	0.781627	0.858324
SPD_RS07600	4.3458	-0.145732	0.472594	-0.278871	0.780344	0.858324
SPD_RS10295	4.74309	-0.105912	0.395416	-0.277315	0.781538	0.858324
SPD_RS01530	3.7974	0.129959	0.375325	0.276056	0.782505	0.858815
SPD_RS06535	11.259	-0.124268	0.415299	-0.271132	0.786289	0.862494
SPD_RS00130	2.18206	-0.216999	0.6272	-0.270375	0.786872	0.862658
SPD_RS10415	0.327914	-0.141887	0.734963	-0.266105	0.790158	0.865784
SPD_RS10315	1.05432	0.103636	0.719607	0.262026	0.793302	0.86875
SPD_RS03170	19.9909	0.056339	0.215062	0.258162	0.796282	0.870127
SPD_RS06120	0.549431	0.0753599	0.774785	0.25813	0.796306	0.870127
SPD_RS07760	13.7202	-0.0649731	0.244482	-0.258518	0.796007	0.870127
SPD_RS09470	34.7594	-0.046656	0.182511	-0.259017	0.795622	0.870127
SPD_RS03975	29.5257	0.055118	0.218362	0.256566	0.797514	0.870969
SPD_RS02815	15.4533	-0.0876138	0.282885	-0.25447	0.799133	0.872254
SPD_RS10975	26.2134	0.0531038	0.231782	0.253909	0.799566	0.872254
SPD_RS00215	2.37781	-0.0852623	0.44556	-0.252248	0.800849	0.873176
SPD_RS10830	14.0121	-0.0679947	0.262799	-0.250095	0.802514	0.874512
SPD_RS09085	97.8738	0.0319775	0.130092	0.248391	0.803832	0.875469
SPD_RS01960	0.159941	-0.206448	0.769481	-0.242896	0.808086	0.879621
SPD_RS01525	1.65063	0.140343	0.704869	0.242115	0.808691	0.879725
SPD_RS02390	189.698	-0.0404842	0.167897	-0.241633	0.809064	0.879725
SPD_RS00800	18.3923	0.102353	0.452139	0.239863	0.810437	0.879978
SPD_RS02800	1.20061	-0.164318	0.618327	-0.239709	0.810556	0.879978
SPD_RS07050	0.133245	0.18135	0.771488	0.239624	0.810622	0.879978
SPD_RS01465	24.5901	0.0477037	0.19491	0.235523	0.813803	0.88295
SPD_RS05060	1.52025	-0.430948	0.709387	-0.230018	0.818078	0.887105
SPD_RS00780	7.14782	-0.146186	0.468405	-0.226486	0.820823	0.889114
SPD_RS00980	26.0172	0.0663208	0.300623	0.226577	0.820752	0.889114
SPD_RS09280	13.4171	-0.1032	0.418507	-0.223998	0.822759	0.890726
SPD_RS01060	23.9806	-0.111441	0.48467	-0.222773	0.823712	0.891274
SPD_RS07765	214.518	-0.0213535	0.0965641	-0.220119	0.825779	0.893024
SPD_RS04695	8.0472	0.06252	0.277226	0.218356	0.827152	0.894024
SPD_RS00805	27.9556	0.0889228	0.410533	0.216775	0.828383	0.89487
SPD_RS08935	0.674424	-0.182583	0.741377	-0.215357	0.829489	0.895579
SPD_RS05685	16.7302	0.0536384	0.276349	0.214424	0.830216	0.895878
SPD_RS01695	76.0093	0.0383146	0.182649	0.212107	0.832024	0.896857
SPD_RS08430	0.824943	-0.0695827	0.664118	-0.212327	0.831852	0.896857
SPD_RS06255	1.53122	0.11	0.546296	0.210434	0.833329	0.897778
SPD_RS07875	6.48027	0.0986965	0.478177	0.20969	0.833909	0.897918
SPD_RS10915	0.227238	0.113803	0.758044	0.206946	0.836052	0.899739
SPD_RS04700	13.4838	0.0589951	0.303755	0.205211	0.837407	0.90071
SPD_RS04360	12.6446	0.0504931	0.287484	0.201622	0.840213	0.90324
SPD_RS05645	6.07009	-0.0717295	0.383878	-0.194712	0.845619	0.908561
SPD_RS10905	4.44267	-0.121303	0.525851	-0.19222	0.84757	0.910167
SPD_RS10995	2.63869	0.107094	0.605384	0.189178	0.849953	0.912234
SPD_RS02900	23.0994	0.0363294	0.187664	0.187211	0.851495	0.912905
SPD_RS10045	0.235911	0.0952545	0.769753	0.187292	0.851432	0.912905
SPD_RS09505	13.5513	0.0484032	0.311024	0.184259	0.85381	0.914895
SPD_RS02910	5.52318	-0.0604722	0.366792	-0.182202	0.855424	0.915472
SPD_RS04800	1.46203	-0.322431	0.70053	-0.181815	0.855728	0.915472
SPD_RS06590	4.90146	0.0821156	0.41741	0.182493	0.855196	0.915472
SPD_RS01930	1.72708	0.0799405	0.55635	0.179669	0.857412	0.916782
SPD_RS01955	1.43976	-0.14862	0.756756	-0.178594	0.858256	0.917193
SPD_RS07390	36.2485	-0.0308445	0.184943	-0.174898	0.86116	0.919802
SPD_RS10095	15.6793	-0.0482654	0.253214	-0.172175	0.8633	0.921593
SPD_RS11185	0.553668	-0.172483	0.769948	-0.170911	0.864294	0.922161
SPD_RS05695	4.97986	0.0709921	0.404554	0.170071	0.864954	0.922371
SPD_RS06870	27.9812	-0.0358599	0.208104	-0.169387	0.865492	0.922451
SPD_RS09155	0.978953	-0.00496207	0.73699	0.168227	0.866405	0.922929
SPD_RS06565	46.5936	-0.0264507	0.157774	-0.165812	0.868305	0.924459
SPD_RS05595	178.045	-0.031477	0.193302	-0.163278	0.870299	0.926088
SPD_RS01670	5.17448	0.0713831	0.349621	0.161882	0.871399	0.926763
SPD_RS04365	13.2142	0.0497803	0.338298	0.161237	0.871906	0.926808
SPD_RS07065	22.2721	-0.0522859	0.331387	-0.159313	0.873422	0.927924
SPD_RS00785	18.7549	0.0472856	0.33014	0.155675	0.876289	0.929495
SPD_RS10970	1.3598	0.055337	0.617707	0.15651	0.875631	0.929495
SPD_RS09130	6.35424	-0.0805554	0.430903	-0.15566	0.876301	0.929495
SPD_RS05850	8.98359	0.0489791	0.339799	0.153716	0.877834	0.93026
SPD_RS06950	11.8164	0.0462676	0.253629	0.153561	0.877956	0.93026
SPD_RS04315	3.10145	0.0740739	0.558265	0.152928	0.878455	0.930293
SPD_RS07800	11.5324	-0.0546157	0.349315	-0.151719	0.879409	0.930809
SPD_RS01535	0.78352	-0.181823	0.784576	-0.150125	0.880666	0.93115
SPD_RS11060	2.7747	0.0479637	0.603434	0.15071	0.880205	0.93115
SPD_RS06935	4.98498	0.0378689	0.475149	0.149204	0.881392	0.931424
SPD_RS07315	12.7244	-0.0715205	0.456095	-0.146431	0.883581	0.932747
SPD_RS09265	78.4314	0.0266572	0.17829	0.146897	0.883214	0.932747
SPD_RS02355	10.1963	0.0589062	0.370649	0.143632	0.885791	0.93354
SPD_RS04220	393.419	0.0252871	0.174581	0.144812	0.884859	0.93354
SPD_RS04460	0.432444	-0.0800758	0.739252	-0.142978	0.886307	0.93354
SPD_RS05945	2.19536	-0.0261855	0.626796	0.141919	0.887144	0.93354
SPD_RS06130	5.97778	-0.0916612	0.515854	-0.144083	0.885435	0.93354
SPD_RS08245	1.63543	-0.0530805	0.560366	-0.14237	0.886788	0.93354
SPD_RS01410	11.2064	0.0379379	0.266957	0.138599	0.889767	0.935805
SPD_RS00760	2.91207	-0.099583	0.625293	-0.136011	0.891813	0.937462
SPD_RS01515	1.41851	0.132975	0.625105	0.1349	0.892691	0.937891
SPD_RS04630	1.24323	-0.0450962	0.585922	-0.133899	0.893483	0.938227
SPD_RS03115	28.9926	-0.0204771	0.158986	-0.13179	0.89515	0.939483
SPD_RS10770	8.44194	0.031815	0.414347	0.130835	0.895906	0.939781
SPD_RS09145	29.2404	0.062359	0.532554	0.129097	0.897281	0.940728
SPD_RS03750	3.38396	-0.0530287	0.431195	-0.125933	0.899785	0.940878
SPD_RS04760	12.1366	-0.0656464	0.367232	-0.126778	0.899116	0.940878
SPD_RS05035	0.123299	-0.0954062	0.70188	-0.126336	0.899466	0.940878
SPD_RS05705	9.19596	-0.0364404	0.308263	-0.127761	0.898338	0.940878
SPD_RS06270	0.119559	-0.0488521	0.627595	-0.126214	0.899563	0.940878
SPD_RS09820	0.605455	0.0235016	0.779839	0.121768	0.903083	0.94383
SPD_RS06160	1.61376	-0.0604003	0.540655	-0.120612	0.903998	0.944292
SPD_RS01260	6.09256	0.0411385	0.400435	0.119902	0.904561	0.944384
SPD_RS05045	0.117354	-0.0284926	0.517123	-0.115328	0.908185	0.947671
SPD_RS10850	43.6374	0.0179512	0.178805	0.112687	0.910279	0.949359
SPD_RS04400	4.50584	0.0510153	0.4945	0.111097	0.911539	0.950176
SPD_RS03755	5.63445	-0.0569617	0.376982	-0.110263	0.912201	0.950368
SPD_RS01575	0.779713	-0.20733	0.770679	-0.10726	0.914583	0.952352
SPD_RS10490	1.0177	0.0070408	0.610076	-0.104767	0.916561	0.953913
SPD_RS09500	5.56133	0.0497248	0.457546	0.10286	0.918074	0.954989
SPD_RS03960	5.36184	0.0381357	0.384992	0.098188	0.921783	0.958346
SPD_RS00505	25.0554	-0.0305052	0.378241	-0.0919916	0.926705	0.961456
SPD_RS00950	12.327	-0.0311013	0.296908	-0.0926903	0.92615	0.961456
SPD_RS07540	25.5378	0.0202394	0.220118	0.0921047	0.926615	0.961456
SPD_RS09960	50.3809	0.0138856	0.141505	0.0926382	0.926191	0.961456
SPD_RS03065	5.09389	-0.06113	0.418857	-0.0900881	0.928217	0.962524
SPD_RS00905	2.68285	0.00334163	0.545134	0.0882811	0.929653	0.963512
SPD_RS07745	0.847893	-0.0824126	0.672656	-0.0874492	0.930314	0.963695
SPD_RS07840	79.7579	-0.0111797	0.132962	-0.0831101	0.933764	0.966766
SPD_RS05805	23.7388	-0.0191651	0.250444	-0.0817371	0.934856	0.967264
SPD_RS07955	2.02647	0.103396	0.523543	0.0812844	0.935216	0.967264
SPD_RS09275	33.6209	0.016361	0.240112	0.0786654	0.937299	0.968915
SPD_RS06770	16.8243	0.00335708	0.560467	0.0775131	0.938215	0.969359
SPD_RS05700	9.69045	-0.0213198	0.271476	-0.0763324	0.939155	0.969827
SPD_RS07225	33.9555	-0.0172933	0.210765	-0.074003	0.941008	0.970232
SPD_RS08270	14.2791	0.0269131	0.338818	0.0746957	0.940457	0.970232
SPD_RS09230	2.0429	0.0347477	0.751658	0.0742222	0.940834	0.970232
SPD_RS01950	2.34493	-0.153692	0.689848	-0.0718255	0.942741	0.971516
SPD_RS03345	68.4094	0.0168931	0.222412	0.0661574	0.947253	0.97566
SPD_RS09445	49.1234	-0.00654504	0.128117	-0.0654518	0.947814	0.975734
SPD_RS03935	14.6281	0.0219589	0.327243	0.0620242	0.950544	0.978039
SPD_RS08705	3.49984	-0.035248	0.541784	-0.0601589	0.952029	0.979061
SPD_RS02735	0.409026	-0.0345788	0.712989	-0.0556842	0.955593	0.981207
SPD_RS07175	13.3903	-0.0190663	0.244593	-0.0558655	0.955449	0.981207
SPD_RS10775	5.14907	0.0370926	0.412074	0.0565801	0.95488	0.981207
SPD_RS07790	29.6265	-0.0196592	0.31917	-0.0549817	0.956153	0.981276
SPD_RS02975	52.5363	0.00623827	0.136002	0.0494348	0.960573	0.983848
SPD_RS05105	1.9158	-0.0604084	0.616377	0.0506009	0.959644	0.983848
SPD_RS06975	88.3555	0.00697793	0.141012	0.0489667	0.960946	0.983848
SPD_RS07260	24.5809	-0.0135164	0.244813	-0.0487379	0.961128	0.983848
SPD_RS08370	10.5718	0.0202422	0.37886	0.049005	0.960915	0.983848
SPD_RS06890	13.1559	-0.0130956	0.262559	-0.0475048	0.962111	0.984348
SPD_RS00890	13.7672	0.00625999	0.24474	0.0458997	0.96339	0.984449
SPD_RS01540	0.452908	0.00436237	0.747457	-0.0465222	0.962894	0.984449
SPD_RS06525	7.37708	0.0110872	0.317571	0.0455208	0.963692	0.984449
SPD_RS10465	12.2749	0.0183239	0.246536	0.0441884	0.964754	0.985028
SPD_RS08850	23.024	-0.0110821	0.26621	-0.0401979	0.967935	0.98777
SPD_RS05100	0.879419	-0.0906981	0.691843	-0.0389902	0.968898	0.988246
SPD_RS02895	7.60304	0.00787444	0.332048	0.0380081	0.969681	0.988539
SPD_RS09800	0.985516	0.00327466	0.740382	0.036518	0.970869	0.989244
SPD_RS05710	2.07659	-0.0448219	0.557384	-0.0335053	0.973272	0.991185
SPD_RS03955	0.223659	-0.0337206	0.784304	0.0310638	0.975219	0.99266
SPD_RS00465	6.88868	-0.0329244	0.357886	-0.0275813	0.977996	0.994471
SPD_RS05950	8.37069	-0.00827634	0.376073	0.0277982	0.977823	0.994471
SPD_RS07810	1.02688	-0.226734	0.74814	-0.0268797	0.978556	0.994532
SPD_RS00435	14.9718	0.00391357	0.301145	0.0237899	0.98102	0.994704
SPD_RS11205	0.668837	-0.0609761	0.759464	-0.0228932	0.981735	0.994704
SPD_RS05630	2.152	-0.0318611	0.529982	-0.0222855	0.98222	0.994704
SPD_RS06090	26.0058	0.00416183	0.333787	0.0226816	0.981904	0.994704
SPD_RS07010	0.611769	0.0407448	0.731905	0.0260038	0.979254	0.994704
SPD_RS07930	2.54064	0.00813379	0.65774	0.0233742	0.981352	0.994704
SPD_RS09225	2.66498	-0.0383471	0.506003	0.022797	0.981812	0.994704
SPD_RS02680	2.90202	-0.0257637	0.484359	0.0216267	0.982746	0.99473
SPD_RS00345	6.14703	-0.0184174	0.550275	-0.0199815	0.984058	0.99515
SPD_RS08295	18.4256	-0.00198672	0.216741	-0.0198544	0.98416	0.99515
SPD_RS00560	0.768629	-0.194007	0.775601	-0.0141904	0.988678	0.996325
SPD_RS02880	8.26428	0.00844762	0.385913	0.0162782	0.987012	0.996325
SPD_RS04320	6.86531	0.00726517	0.367506	0.0155635	0.987583	0.996325
SPD_RS04345	3.66429	-0.0104721	0.496018	-0.0151547	0.987909	0.996325
SPD_RS04510	12.6738	-0.00758538	0.320999	-0.0147159	0.988259	0.996325
SPD_RS06170	1.93977	-0.000977513	0.583129	-0.0156611	0.987505	0.996325
SPD_RS08135	0.179962	-0.0422514	0.775874	-0.0140099	0.988822	0.996325
SPD_RS04310	0.233395	0.00836404	0.683126	0.0128869	0.989718	0.996723
SPD_RS02330	7.11381	0.000360525	0.343665	0.00945854	0.992453	0.998973
SPD_RS00065	0.463587	0	0.516768	0	1	1
SPD_RS00375	0.161107	0	0.516768	0	1	1
SPD_RS00545	8.38591	0.0101543	0.290244	0.00751862	0.994001	1
SPD_RS01395	6.29499	-0.0108311	0.36816	0.000401316	0.99968	1
SPD_RS03320	0.267773	0.019309	0.774534	-0.00371276	0.997038	1
SPD_RS03335	122.578	0.000715389	0.142238	0.00347238	0.997229	1
SPD_RS03950	8.71441	0.00649844	0.323648	0.00498118	0.996026	1
SPD_RS04300	9.48022	-0.00139118	0.354773	0.0059601	0.995245	1
SPD_RS04770	39.953	0.00259162	0.237665	0.00617861	0.99507	1
SPD_RS07990	6.41065	0.0115766	0.513548	-0.00234074	0.998132	1
SPD_RS09995	0.208251	0	0.516428	0	1	1
SPD_RS10065	0.434707	0	0.516768	0	1	1
SPD_RS10280	27.2914	0.00144655	0.240705	0.000711909	0.999432	1
SPD_RS00070	0	NA	NA	NA	NA	NA
SPD_RS00075	0.00697265	-0.148668	0.516252	-0.578178	0.563144	NA
SPD_RS00080	0	NA	NA	NA	NA	NA
SPD_RS00090	0	NA	NA	NA	NA	NA
SPD_RS00095	0.00643308	-0.151151	0.516238	-0.578178	0.563144	NA
SPD_RS00380	0.00697265	-0.148668	0.516252	-0.578178	0.563144	NA
SPD_RS00385	0.0468328	-0.0183474	0.642617	-0.0387247	0.96911	NA
[truncated: 79 more rows]

## Sheet: res12hr24
	baseMean	log2FoldChange	lfcSE	stat	pvalue	padj
SPD_RS00240	47.5518	3.04159	0.391248	7.54573	4.49746e-14	8.97493e-12
SPD_RS02125	9.09509	3.01582	0.593239	4.38659	1.15143e-05	0.000558911
SPD_RS10925	213.768	2.95332	0.371922	7.88971	3.02886e-15	9.06639e-13
SPD_RS00110	8.47035	2.83473	0.590112	4.18575	2.84221e-05	0.00126607
SPD_RS10920	136.518	2.73939	0.359005	7.57329	3.63887e-14	8.16927e-12
SPD_RS00235	59.7361	2.50316	0.310587	7.93775	2.05889e-15	7.39555e-13
SPD_RS02115	6.88552	2.421	0.627558	3.43164	0.000599949	0.0134689
SPD_RS00740	11.2298	2.27589	0.588255	3.60568	0.000311339	0.00847219
SPD_RS02120	23.9095	2.27384	0.447095	4.92303	8.52151e-07	5.8864e-05
SPD_RS09945	161.445	2.18542	0.356899	6.08323	1.17787e-09	1.76288e-07
SPD_RS10930	16.8803	1.99275	0.498424	3.86076	0.000113036	0.00421101
SPD_RS08125	47.081	1.97115	0.332501	5.85276	4.83494e-09	6.20254e-07
[truncated: 2,066 more rows]

## Sheet: res12hr40
	baseMean	log2FoldChange	lfcSE	stat	pvalue	padj
[truncated: 2,078 more rows]

[truncated: 1 more sheets: res24hr40]
